# Supplementary material for: Development of a highly efficient Axiom™ 70 K SNP array for Pyrus and evaluation for high-density mapping and germplasm characterization
Source: BMC Genomics. 2019 May 2;20:331. doi: 10.1186/s12864-019-5712-3 (PMC6498479; doi:10.1186/s12864-019-5712-3)
Supplement: Supplementary file 1 — Polymorphism discovery panel. The 55 Pyrus accessions re-sequenced for variant discovery. For each sample the table shows the accession’s Plant Introduction (PI) number, the inventory lot identifier, the assigned taxon and common plant name, the group to which the species belongs (as in Challice and Westwood [60]), the source of the sample, the total number of trimmed read pairs (original 100 bp paired-end reads were adapter and quality-trimmed), and the average coverage. (XLSX 16 kb) [file 12864_2019_5712_MOESM1_ESM.xlsx]

## Sheet: Table S1
Table S1. Polymorphism discovery panel. The 55 Pyrus accessions re-sequenced for variant discovery. For each sample the table shows the accession’s Plant Introduction (PI) number, the inventory lot identifier, the assigned taxon and common plant name, the group to which the species belongs (as in Challice and Westwood [60]), the source of the sample, the total number of trimmed read pairs (origin…
Accession #	Inventory #	Taxon	Plant Name	Group †	Source ‡	Total read pairs §	Coverage (x) ¶
PI 541387	CPYR 1165.001	P. communis L.	Bosc - OP-5	Communis	NCGR	12973736	4.9066
PI 292656	CPYR 159.002	P. communis L.	Coscia	Communis	NCGR	10797911	4.10159
PI 541195	CPYR 246.001	P. communis L.	Gin	Communis	NCGR	13192465	4.99882
PI 300693	CPYR 38.001	P. communis L.	Bartlett	Communis	NCGR	12640649	4.79258
PI 541456	CPYR 431.001	P. communis L.	Old Home	Communis	NCGR	12248572	4.65482
PI 541253	CPYR 489.002	P. communis L.	Roi Charles de Wurttemberg	Communis	NCGR	12584176	4.77488
PI 541262	CPYR 519.001	P. communis L.	Seckel	Communis	NCGR	13620988	5.16345
PI 617502	CPYR 63.001	P. communis L.	Anjou	Communis	NCGR	13403352	5.07216
-	Gem 17-14-07	P. communis L.	Gem 17-14-07	Communis	AFRS	15030442	5.67893
-	Harrow Delight	P. communis L.	Harrow Delight	Communis	AFRS	14135632	5.33914
-	Harrow Sweet	P. communis L.	Harrow Sweet	Communis	AFRS	15385552	5.81104
-	US309	P. communis L.	US 309	Communis	AFRS	15871821	5.98614
-	US76128-009	P. communis L.	US76128-009	Communis	AFRS	15052407	5.677
-	US82720-002	P. communis L.	US82720-002	Communis	AFRS	13657632	5.17217
PI 313929	CPYR 680.001	P. communis subsp. caucasica (Fed.) Browicz	P. communis ssp. caucasica - U.S.S.R.	Communis	NCGR	12474674	4.73819
PI 483370	CPYR 1524.002	P. communis subsp. pyraster (L.) Ehrh.	Erabasma (3x) (=Jeribasma?)	Communis	NCGR	12937681	4.91086
PI 483399	CPYR 1549.002	P. communis subsp. pyraster (L.) Ehrh.	Mednik	Communis	NCGR	14071671	5.33468
PI 665760	CPYR 2965.001	P. communis subsp. pyraster (L.) Ehrh.	P. communis ssp. pyraster ALB-2011-024	Communis	NCGR	10419478	3.96781
PI 506385	CPYR 1663.001	P. hybrid	Para de Zahar de Bihor	Communis	NCGR	14904377	5.64291
PI 541591	CPYR 1589.001	P. cordata Desv.	P. cordata - Turkey	Group 1	NCGR	13080242	4.94677
PI 617506	CPYR 745.001	P. cordata Desv.	P. cordata (pure) - France	Group 1	NCGR	13289923	5.03353
PI 541592	CPYR 828.001	P. cossonii Rehder	P. cossonii - Russia	Group 1	NCGR	9988614	3.77419
PI 541662	CPYR 787.001	P. gharbiana Trabut	P. gharbiana No. 1	Group 1	NCGR	13381509	5.04885
PI 541844	CPYR 835.001	P. mamorensis Trabut	P. mamorensis - Morocco	Group 1	NCGR	11836733	4.49893
PI 312144	CPYR 256.002	P. nivalis Jacq.	P. nivalis	Group 1	NCGR	12796524	4.83673
PI 541617	CPYR 765.001	P. elaeagrifolia Pallas	P. elaeagrifolia MSU6768	Group 2	NCGR	13908843	5.26457
PI 541670	CPYR 1205.001	P. glabra Boiss.	P. glabra	Group 2	NCGR	12414952	4.71264
PI 541945	CPYR 890.001	P. regelii Rehder	P. regelii	Group 2	NCGR	11500993	4.36521
PI 657923	CPYR 2882.001	P. sachokiana Kuth.	P. sachokiana GE-2006-115 - Georgia	Group 2	NCGR	13092133	4.97318
PI 657921	CPYR 2849.001	P. salicifolia Pallas	P. salicifolia GE-2004-141 - Akhaltsike, Georgia	Group 2	NCGR	12409418	4.70996
PI 540929	CPYR 634.001	P. spinosa Forssk.	P. spinosa (amygdaliformis) - Turkey	Group 2	NCGR	13070076	4.95052
PI 312149	CPYR 920.001	P. syriaca Boiss.	P. syriaca - Armenia	Group 2	NCGR	14306363	5.37798
PI 541007	CPYR 2291.003	P. betulaefolia Bunge	P. betulaefolia - Shaanxi, China	Group 3	NCGR	13177780	4.99408
PI 541007	CPYR 2291.006	P. betulaefolia Bunge	P. betulaefolia - Shaanxi, China	Group 3	NCGR	13903545	5.2599
PI 541632	CPYR 772.004	P. fauriei C. Schneider	P. fauriei	Group 3	NCGR	13301969	5.05585
PI 541834	CPYR 825.001	P. koehnei C. Schneider	P. koehnei	Group 3	NCGR	13045885	4.95508
-	Illinois76	P. ussuriensis x P. pyrifolia	Illinois 76	Group 4	AFRS	14065320	5.32623
PI 506362	CPYR 1678.001	P. × bretschneideri Rehder	Ya Li	Group 4	NCGR	11175346	4.20353
PI 665783	CPYR 2640.002	P. × bretschneideri Rehder	Ta-Shian-Sui Li [Daxiangshuili?]	Group 4	NCGR	13179037	4.97055
Q 27647	CPYR 2681.002	P. × bretschneideri Rehder	Xuehuali (Snowflake)	Group 4	NCGR	12985122	4.92056
Q 27965	CPYR 2723.001	P. × sinkiangensis T. T. Yu	Ho Mon	Group 4	NCGR	12315384	4.65143
PI 541689	CPYR 2117.001	P. hondoensis Kikuchi & Nakai	P. hondoensis - Japan	Group 4	NCGR	13912000	5.27111
PI 250449	CPYR 411.001	P. pashia Buch.-Ham. ex D. Don	Naspati	Group 4	NCGR	11753888	4.44909
PI 541896	CPYR 875.001	P. pseudopashia T. T. Yu	P. pseudopashia [P. pashia Kansu?]	Group 4	NCGR	13751219	5.21585
PI 617653	CPYR 2594.001	P. pyrifolia (Burm. f.) Nakai	Zao Su	Group 4	NCGR	12492039	4.72195
PI 617678	CPYR 2623.001	P. pyrifolia (Burm. f.) Nakai	Dan Bae (Olympic)	Group 4	NCGR	15315678	5.78207
PI 224196	CPYR 413.001	P. pyrifolia (Burm. f.) Nakai	Nijisseiki	Group 4	NCGR	12719937	4.82687
PI 542014	CPYR 1202.001	P. ussuriensis Maxim.	P. ussuriensis No. 2 - Korea	Group 4	NCGR	12430872	4.71508
PI 541998	CPYR 439.001	P. ussuriensis Maxim.	Pai Li (Beijing White Pear)	Group 4	NCGR	11616613	4.40597
-	NJ487601193	(P. ussuriensis x P. pyrifolia) x P. communis	NJ487601193	Hybrids	AFRS	13289949	5.02807
-	NJA2R59T69	(P. ussuriensis x P. pyrifolia) x P. communis	NJA2R59T69	Hybrids	AFRS	14040370	5.31861
-	NJB9R1T117	P. communis x P. ussuriensis	NJB9R1T117	Hybrids	AFRS	13652851	5.17312
PI 541807	CPYR 1658.001	P. hybrid	NY 10262	Hybrids	NCGR	14748227	5.56483
PI 541809	CPYR 1660.001	P. hybrid	NY 10353	Hybrids	NCGR	13602569	5.13576
PI 506386	CPYR 1675.003	P. hybrid	Takisha	Hybrids	NCGR	12349116	4.67568
					Total	723304255	273.838
					Average	1.3151e+07	4.97888
† Communis = Pyrus communis; Group 1 = P. communis wild relatives; Group 2 = Middle East/Central Asia arid-adapted species; Group 3 = East Asian "pea" pears; Group 4 = East Asia large-fruited cultivars and wild relatives; Hybrids = interspecific hybrids
‡ NCGR = USDA National Clonal Germplasm Repository in Corvallis, OR (GRIN: https://npgsweb.ars-grin.gov/gringlobal/search.aspx); AFRS = USDA Appalachian Fruit Research Station in Kearneysville, WV
§ after quality and adapter trimming
¶ calculated by dividing the total number of trimmed bp by 519 Mbp (average estimated size of the P. communis genome)
