# Supplementary material for: Development of a highly efficient Axiom™ 70 K SNP array for Pyrus and evaluation for high-density mapping and germplasm characterization
Source: BMC Genomics. 2019 May 2;20:331. doi: 10.1186/s12864-019-5712-3 (PMC6498479; doi:10.1186/s12864-019-5712-3)
Supplement: Supplementary file 2 — Explanation of the SnpEff categories for all annotated variants. The number of variants for each type of predicted impact on the gene and the explanation of the effects are shown, as reported in the SnpEff manual (http://snpeff.sourceforge.net/SnpEff_manual.html). (XLSX 10 kb) [file 12864_2019_5712_MOESM2_ESM.xlsx]

## Sheet: Sheet1
Table S2. Explanation of the SnpEff categories for all annotated variants. The number of variants for each type of predicted impact on the gene and the explanation of the effects are shown, as reported in the SnpEff manual (http://snpeff.sourceforge.net/SnpEff_manual.html).
Impact	Effect Seq. Ontology	Effect Classic	Meaning	# SNPs annotated with SnpEff
HIGH	start_lost	START_LOST	Variant causes start codon to be mutated into a non-start codon. e.g.: aTg/aGg, M/R	128
HIGH	stop_gained	STOP_GAINED	Variant causes a STOP codon e.g.: Cag/Tag, Q/*	768
HIGH	stop_lost	STOP_LOST	Variant causes stop codon to be mutated into a non-stop codon e.g.: Tga/Cga, */R	7
HIGH-LOW	start_lost&splice_region_variant	START_LOST&SPLICE_SITE_REGION	start_lost & splice_region_variant	3
HIGH-LOW	stop_gained&splice_region_variant	STOP_GAINED&SPLICE_SITE_REGION	stop_gained & splice_region_variant	32
HIGH-LOW	stop_lost&splice_region_variant	STOP_LOST&SPLICE_SITE_REGION	stop_lost & splice_region_variant	206
HIGH-MODIFIER	splice_acceptor_variant&intron_variant	SPLICE_SITE_ACCEPTOR&INTRON	The variant hits a splice acceptor site (defined as two bases before exon start, except for the first exon) & intron_variant	298
HIGH-MODIFIER	splice_donor_variant&intron_variant	SPLICE_SITE_DONOR&INTRON	The variant hits a Splice donor site (defined as two bases after coding exon end, except for the last exon) & intron_variant	304
MODERATE	missense_variant	NON_SYNONYMOUS_CODING	Variant causes a codon that produces a different amino acid e.g.: Tgg/Cgg, W/R	81324
MODERATE-LOW	missense_variant&splice_region_variant	NON_SYNONYMOUS_CODING&SPLICE_SITE_REGION	missense_variant & A varaint affective putative (Lariat) branch point from U12 splicing machinery, located in the intron.	1439
LOW	initiator_codon_variant	NON_SYNONYMOUS_START	Variant causes start codon to be mutated into another start codon (the new codon produces a different AA). e.g.: Atg/Ctg, M/L (ATG and CTG can be START codons)	16
LOW	synonymous_variant	SYNONYMOUS_CODING	Variant causes a codon that produces the same amino acid e.g.: Ttg/Ctg, L/L	88565
LOW-LOW	splice_region_variant&stop_retained_variant	SPLICE_SITE_REGION&NON_SYNONYMOUS_STOP	splice_region_variant & Variant causes stop codon to be mutated into another stop codon (the new codon produces a different AA). e.g.: Atg/Ctg, M/L (ATG and CTG can be START codons)	108
LOW-LOW	splice_region_variant&synonymous_variant	SPLICE_SITE_REGION&SYNONYMOUS_CODING	splice_region_variant & synonymous_variant	1667
LOW-MODIFIER	splice_region_variant&intron_variant	SPLICE_SITE_REGION&INTRON	A varaint affective putative (Lariat) branch point from U12 splicing machinery, located in the intron. & intron_variant	9835
MODIFIER	downstream_gene_variant	DOWNSTREAM	Downstream of a gene (default length: 5K bases)	180381
MODIFIER	intragenic_variant	INTRAGENIC	The variant hits a gene, but no transcripts within the gene	749
MODIFIER	intron_variant	INTRON	Variant hits and intron. Technically, hits no exon in the transcript	106512
MODIFIER	upstream_gene_variant	UPSTREAM	Upstream of a gene (default length: 5K bases)	296003
MODIFIER	intergenic_region	INTERGENIC	The variant is in an intergenic region	221221
			Total HIGH	1746
			Total MODERATE	82763
			Total LOW	100191
			Total MODIFIER (non-intergenic)	583645
			Total MODIFIER (intergenic)	221221
			Total	989566
