# Supplementary material for: Development of a highly efficient Axiom™ 70 K SNP array for Pyrus and evaluation for high-density mapping and germplasm characterization
Source: BMC Genomics. 2019 May 2;20:331. doi: 10.1186/s12864-019-5712-3 (PMC6498479; doi:10.1186/s12864-019-5712-3)
Supplement: Supplementary file 3 — Screening panel. The 288 Pyrus accessions screened with the Axiom™ 700 K Pear Genotyping Array. For each sample, the Table shows the accession’s Plant Introduction (PI) number, the inventory lot identifier, the assigned taxon and common plant name, the origin, the group to which the species belongs (as in Challice and Westwood [60]), the source of the sample, if it failed or passed quality check and the reason for failure. (XLSX 28 kb) [file 12864_2019_5712_MOESM3_ESM.xlsx]

## Sheet: Sheet1
Table S3. Screening panel. The 288 Pyrus accessions screened with the Axiom™ 700K Pear Genotyping Array. For each sample, the Table shows the accession’s Plant Introduction (PI) number, the inventory lot identifier, the assigned taxon and common plant name, the origin, the group to which the species belongs (as in Challice and Westwood [60]), the source of the sample, if it failed or passed quali…
Accession #	Inventory #	Taxon	Plant Name	Origin	Group †	Source ‡	Sample Status	Failure Mode §
PI 541591	CPYR 1589.001	P. cordata Desv.	P. cordata - Turkey	United States	Group 1	NCGR	Pass
PI 541008	CPYR 659.001	P. cordata Desv.	P. boissieriana (received as)	Turkmenistan	Group 1	NCGR	Pass
PI 617506	CPYR 745.001	P. cordata Desv.	P. cordata (pure) - France	France	Group 1	NCGR	Pass
PI 316552	CPYR 753.001	P. cossonii Rehder	P. cossonii - Netherlands	Netherlands	Group 1	NCGR	Pass
PI 541592	CPYR 828.001	P. cossonii Rehder	P. cossonii - Russia	United States	Group 1	NCGR	Pass
PI 541669	CPYR 1621.001	P. gharbiana Trabut	P. gharbiana	United Kingdom	Group 1	NCGR	Pass
PI 541662	CPYR 787.001	P. gharbiana Trabut	P. gharbiana No. 1	United States	Group 1	NCGR	Pass
PI 617598	CPYR 2522.004	P. korshinskyi Litv.	P. korshinskyi 94011 - Kyrgyzstan	Kyrgyzstan-Jalal-Abad	Group 1	NCGR	Pass
PI 541855	CPYR 1622.001	P. mamorensis Trabut	P. mamorensis - Long Ashton	United Kingdom	Group 1	NCGR	Pass
PI 541844	CPYR 835.001	P. mamorensis Trabut	P. mamorensis - Morocco	Morocco	Group 1	NCGR	Pass
PI 541869	CPYR 1714.002	P. nivalis Jacq.	P. nivalis 1219 - Uzbekistan	Uzbekistan	Group 1	NCGR	Pass
PI 312144	CPYR 256.002	P. nivalis Jacq.	P. nivalis	Netherlands	Group 1	NCGR	Pass
PI 541859	CPYR 725.002	P. nivalis Jacq.	P. nivalis P-91 (pure)	United States-Oregon	Group 1	NCGR	Pass
PI 541616	CPYR 1278.001	P. elaeagrifolia Pallas	P. elaeagrifolia 'Turkish Mist'	Turkey	Group 2	NCGR	Pass
PI 617525	CPYR 1490.001	P. elaeagrifolia Pallas	P. elaeagrifolia QBZ glabrous	Turkey	Group 2	NCGR	Pass
PI 541617	CPYR 765.001	P. elaeagrifolia Pallas	P. elaeagrifolia MSU6768	United States	Group 2	NCGR	Pass
PI 541670	CPYR 1205.001	P. glabra Boiss.	P. glabra	United States	Group 2	NCGR	Pass
PI 617589	CPYR 2513.004	P. regelii Rehder	P. regelii KAZ 93-41-09 - Kazakhstan	Kazakhstan	Group 2	NCGR	Pass
PI 641279	CPYR 2587.001	P. regelii Rehder	P. regelii - Boraldy River Forest, Kazakhstan	Kazakhstan	Group 2	NCGR	Pass
PI 541945	CPYR 890.001	P. regelii Rehder	P. regelii	Russian Federation	Group 2	NCGR	Fail	QC CR
PI 657923	CPYR 2882.001	P. sachokiana Kuth.	P. sachokiana GE-2006-115 - Georgia	Georgia-Kakheti	Group 2	NCGR	Pass
PI 617559	CPYR 2382.001	P. salicifolia Pallas	P. salicifolia hybrid - blister mite resistant	United States	Group 2	NCGR	Pass
PI 657921	CPYR 2849.001	P. salicifolia Pallas	P. salicifolia GE-2004-141 - Akhaltsike, Georgia	Georgia-Meskheti	Group 2	NCGR	Pass
PI 541951	CPYR 893.001	P. salicifolia Pallas	Pendula	United Kingdom	Group 2	NCGR	Pass
PI 540937	CPYR 1608.001	P. spinosa Forssk.	P. spinosa (amygdaliformis) - Greece (Epires)	Greece	Group 2	NCGR	Pass
PI 665759	CPYR 2964.001	P. spinosa Forssk.	P. spinosa ALB-2011-015	Albania	Group 2	NCGR	Pass
PI 665763	CPYR 2968.001	P. spinosa Forssk.	P. spinosa ALB-2011-038	Albania	Group 2	NCGR	Pass
PI 540929	CPYR 634.001	P. spinosa Forssk.	P. spinosa (amygdaliformis) - Turkey	Turkey	Group 2	NCGR	Pass
PI 349021	CPYR 636.001	P. spinosa Forssk.	P. spinosa (amygdaliformis) - Macedonia (pure)	Macedonia	Group 2	NCGR	Pass
PI 541979	CPYR 1011.005	P. syriaca Boiss.	P. syriaca - Iran	Iran	Group 2	NCGR	Fail	QC CR
PI 541975	CPYR 908.001	P. syriaca Boiss.	P. syriaca No. 1 - Israel	Israel	Group 2	NCGR	Pass
PI 312149	CPYR 920.001	P. syriaca Boiss.	P. syriaca - Armenia	Armenia	Group 2	NCGR	Pass
PI 540973	CPYR 1263.001	P. betulaefolia Bunge	P. betulaefolia OSU-3	United States	Group 3	NCGR	Pass
PI 540981	CPYR 1378.001	P. betulaefolia Bunge	OPR-259 P. betulaefolia	United States	Group 3	NCGR	Pass
PI 541007	CPYR 2291.006	P. betulaefolia Bunge	P. betulaefolia - Shaanxi, China	China-Shaanxi	Group 3	NCGR	Pass
PI 540945	CPYR 655.001	P. betulaefolia Bunge	OPR-113 P. betulaefolia No. 4	United States	Group 3	NCGR	Pass
PI 541066	CPYR 1314.002	P. calleryana Decne.	OPR-125 P. calleryana	United States	Group 3	NCGR	Pass
PI 541087	CPYR 1707.001	P. calleryana Decne.	P. calleryana o.p. - Uzbekistan	Uzbekistan	Group 3	NCGR	Fail	QC CR
PI 541105	CPYR 2186.001	P. calleryana Decne.	Chanticleer (P. calleryana)	United States	Group 3	NCGR	Pass
PI 617646	CPYR 2577.001	P. calleryana Decne.	Bradford (P. calleryana)	China	Group 3	NCGR	Pass
PI 541021	CPYR 663.001	P. calleryana Decne.	P. calleryana	United States	Group 3	NCGR	Pass
PI 313928	CPYR 678.001	P. calleryana f. graciliflora Rehder	P. calleryana v. graciliflora	Uncertain	Group 3	NCGR	Pass
PI 541601	CPYR 1214.001	P. dimorphophylla Makino	P. dimorphophylla	United States	Group 3	NCGR	Pass
PI 318871	CPYR 295.001	P. dimorphophylla Makino	P. dimorphophylla - Inunashi - Japan	Japan	Group 3	NCGR	Fail	QC CR
PI 541636	CPYR 2.006	P. fauriei C. Schneider	P. fauriei - Korea OP seedling	South Korea	Group 3	NCGR	Fail	QC CR
PI 541632	CPYR 772.004	P. fauriei C. Schneider	P. fauriei	United States	Group 3	NCGR	Fail	QC CR
PI 541634	CPYR 777.001	P. fauriei C. Schneider	P. fauriei No. 5	United States	Group 3	NCGR	Fail	QC CR
PI 541828	CPYR 813.001	P. koehnei C. Schneider	P. koehnei	United States	Group 3	NCGR	Pass
PI 541834	CPYR 825.001	P. koehnei C. Schneider	P. koehnei	United States	Group 3	NCGR	Pass
PI 542023	CPYR 1177.001	P. × bretschneideri Rehder	Tsu Li	China-Shantung	Group 4	NCGR	Pass
PI 542022	CPYR 1617.002	P. × bretschneideri Rehder	Xiangshui Li [Hsiang Sui-Li]	China	Group 4	NCGR	Pass
PI 506362	CPYR 1678.001	P. × bretschneideri Rehder	Ya Li	China	Group 4	NCGR	Pass
PI 665783	CPYR 2640.002	P. × bretschneideri Rehder	Ta-Shian-Sui Li [Daxiangshuili?]	China	Group 4	NCGR	Fail	QC CR
PI 665788	CPYR 2646.003	P. × bretschneideri Rehder	Zao Su Li	China	Group 4	NCGR	Pass
Q 27647	CPYR 2681.002	P. × bretschneideri Rehder	Xuehuali (Snowflake)	China	Group 4	NCGR	Pass
PI 654959	CPYR 2785.001	P. × bretschneideri Rehder	Bai Li	China	Group 4	NCGR	Pass
PI 541999	CPYR 453.003	P. × bretschneideri Rehder	Ping Ding Li	China	Group 4	NCGR	Pass
Q 27965	CPYR 2723.001	P. × sinkiangensis T. T. Yu	Ho Mon	China	Group 4	NCGR	Pass
PI 654949	CPYR 2765.001	P. × sinkiangensis T. T. Yu	Lantai Jululi	China	Group 4	NCGR	Pass
PI 506365	CPYR 1575.001	P. hondoensis Kikuchi & Nakai	P. hondoensis 'Iwate Yamanashi'	Japan	Group 4	NCGR	Pass
PI 541689	CPYR 2117.001	P. hondoensis Kikuchi & Nakai	P. hondoensis - Japan	Japan	Group 4	NCGR	Pass
PI 318874	CPYR 925.001	P. hondoensis Kikuchi & Nakai	P. hondoensis - Aonashi	Japan	Group 4	NCGR	Pass
PI 250449	CPYR 411.001	P. pashia Buch.-Ham. ex D. Don	Naspati	Nepal	Group 4	NCGR	Pass
PI 541717	CPYR 589.002	P. pashia Buch.-Ham. ex D. Don	Variolosa (P. pashia hyb.)	Uncertain	Group 4	NCGR	Pass
Q 27454	CPYR 2672.002	P. pashia hybrid	Tan Chi II (little pear) - Pakistan	Pakistan-Azad Kashmir	Group 4	NCGR	Pass
PI 541896	CPYR 875.001	P. pseudopashia T. T. Yu	P. pseudopashia [P. pashia Kansu?]	United States	Group 4	NCGR	Pass
PI 97348	CPYR 1119.001	P. pyrifolia (Burm. f.) Nakai	Meigetsu	Japan	Group 4	NCGR	Pass
PI 228015	CPYR 1181.001	P. pyrifolia (Burm. f.) Nakai	Kumoi	Japan	Group 4	NCGR	Pass
PI 97347	CPYR 136.004	P. pyrifolia (Burm. f.) Nakai	Chojuro	Japan	Group 4	NCGR	Pass
PI 506375	CPYR 1686.001	P. pyrifolia (Burm. f.) Nakai	Saprani I (P. pyrifolia)	Yugoslavia	Group 4	NCGR	Pass
PI 228012	CPYR 178.002	P. pyrifolia (Burm. f.) Nakai	Doitsu	Japan	Group 4	NCGR	Pass
PI 541931	CPYR 2149.002	P. pyrifolia (Burm. f.) Nakai	Hosui	Japan	Group 4	NCGR	Pass
PI 617653	CPYR 2594.001	P. pyrifolia (Burm. f.) Nakai	Zao Su	China	Group 4	NCGR	Pass
PI 617678	CPYR 2623.001	P. pyrifolia (Burm. f.) Nakai	Dan Bae (Olympic)	-	Group 4	NCGR	Pass
PI 617678	CPYR 2623.001	P. pyrifolia (Burm. f.) Nakai	Dan Bae (Olympic)	-	Group 4	NCGR	Pass
PI 665786	CPYR 2644.002	P. pyrifolia (Burm. f.) Nakai	Nepal 5075	Nepal	Group 4	NCGR	Fail	QC CR
PI 638012	CPYR 2820.001	P. pyrifolia (Burm. f.) Nakai	Choju (=Ichiban Nashi tm)	Japan	Group 4	NCGR	Pass
PI 228013	CPYR 296.002	P. pyrifolia (Burm. f.) Nakai	Ishiiwase	Japan	Group 4	NCGR	Pass
PI 228014	CPYR 317.003	P. pyrifolia (Burm. f.) Nakai	Kikusui	Japan	Group 4	NCGR	Pass
PI 352633	CPYR 318.002	P. pyrifolia (Burm. f.) Nakai	Kimizukawase	Japan	Group 4	NCGR	Pass
PI 392317	CPYR 412.001	P. pyrifolia (Burm. f.) Nakai	Niitaka (=Singo)	Japan	Group 4	NCGR	Pass
PI 224196	CPYR 413.001	P. pyrifolia (Burm. f.) Nakai	Nijisseiki	Japan	Group 4	NCGR	Pass
PI 352635	CPYR 526.002	P. pyrifolia (Burm. f.) Nakai	Shinko	Japan	Group 4	NCGR	Pass
PI 224087	CPYR 528.001	P. pyrifolia (Burm. f.) Nakai	Shinseiki	Japan	Group 4	NCGR	Pass
PI 352636	CPYR 529.001	P. pyrifolia (Burm. f.) Nakai	Shinsui	Japan	Group 4	NCGR	Pass
PI 352637	CPYR 554.001	P. pyrifolia (Burm. f.) Nakai	Suisei	Japan	Group 4	NCGR	Pass
PI 224089	CPYR 622.001	P. pyrifolia (Burm. f.) Nakai	Yakumo	Japan	Group 4	NCGR	Pass
PI 541913	CPYR 7.001	P. pyrifolia (Burm. f.) Nakai	P. pyrifolia K-15 - Korea	South Korea	Group 4	NCGR	Fail	QC CR
PI 420808	CPYR 885.001	P. pyrifolia (Burm. f.) Nakai	P. pyrifolia - Thailand	Thailand-Lampang	Group 4	NCGR	Pass
PI 541900	CPYR 888.001	P. pyrifolia (Burm. f.) Nakai	P. pyrifolia No. 2	United States	Group 4	NCGR	Pass
PI 541914	CPYR 905.001	P. pyrifolia (Burm. f.) Nakai	P. pyrifolia hybrid - Afghanistan	United States	Group 4	NCGR	Pass
PI 542014	CPYR 1202.001	P. ussuriensis Maxim.	P. ussuriensis No. 2 - Korea	United States	Group 4	NCGR	Pass
PI 542019	CPYR 1318.001	P. ussuriensis Maxim.	Harbin (P. ussuriensis)	China-Heilongjiang	Group 4	NCGR	Pass
PI 506363	CPYR 1666.001	P. ussuriensis Maxim.	Sotoorihime	Japan	Group 4	NCGR	Pass
PI 541965	CPYR 2254.002	P. ussuriensis Maxim.	Nan Guo Li [Nangon Li]	China	Group 4	NCGR	Pass
PI 617619	CPYR 2547.001	P. ussuriensis Maxim.	Changpa Li	China-China	Group 4	NCGR	Pass
PI 315064	CPYR 268.001	P. ussuriensis Maxim.	Hang Pa Li	China	Group 4	NCGR	Pass
Q 43544	CPYR 2726.001	P. ussuriensis Maxim.	P. ussuriensis HVSC-053 - Khabarovsk, Russia	Russian Federation-Khabarovsk	Group 4	NCGR	Pass
PI 307545	CPYR 287.001	P. ussuriensis Maxim.	Huagai Li [Hua Kai]	China	Group 4	NCGR	Pass
PI 541993	CPYR 291.001	P. ussuriensis Maxim.	Hung Li	China	Group 4	NCGR	Pass
Q 24376	CPYR 3000.001	P. ussuriensis Maxim.	Ba Li Shian	China	Group 4	NCGR	Pass
PI 541996	CPYR 378.002	P. ussuriensis Maxim.	Man Yuan Xiang [Man Yuan Hsiang]	China	Group 4	NCGR	Pass
PI 143978	CPYR 379.001	P. ussuriensis Maxim.	P. ussuriensis - Manchuria	Canada	Group 4	NCGR	Pass
PI 541998	CPYR 439.001	P. ussuriensis Maxim.	Pai Li (Beijing White Pear)	China	Group 4	NCGR	Pass
PI 312509	CPYR 584.001	P. ussuriensis Maxim.	Tse Li	China-Shantung	Group 4	NCGR	Pass
PI 312152	CPYR 929.001	P. ussuriensis Maxim.	P. ussuriensis - Tajikistan	Tajikistan	Group 4	NCGR	Pass
-	Illinois76	P. ussuriensis x P. pyrifolia	Illinois 76	United States	Group 4	AFRS	Pass
-	BU2/33-Pyro II	P. communis L.	BU 2/33 - Pyro II (P. communis rootstock clone)	Germany	Communis	Field Ukiah	Pass
PI 260195	CPYR 10.004	P. communis L.	Abbe Fetel (Abate Fetel)	France	Communis	NCGR	Pass
PI 436538	CPYR 101.001	P. communis L.	BP-1 (Bien Donne 1)	South Africa	Communis	NCGR	Pass
PI 541305	CPYR 103.001	P. communis L.	Brandy	United Kingdom-England	Communis	NCGR	Pass
PI 541326	CPYR 1057.001	P. communis L.	Angelica Di Saonara	Italy	Communis	NCGR	Pass
PI 541327	CPYR 1060.001	P. communis L.	Barseck	United States-New York	Communis	NCGR	Pass
PI 105136	CPYR 1065.001	P. communis L.	Bergamote de la Pentecote	Belgium	Communis	NCGR	Pass
PI 105548	CPYR 1069.002	P. communis L.	Beurré Flon	France	Communis	NCGR	Pass
PI 104532	CPYR 1073.004	P. communis L.	Beurré Capiaumont	Belgium	Communis	NCGR	Pass
PI 105193	CPYR 1079.001	P. communis L.	Clara Frijs (Comtesse Clara Frijs)	Denmark	Communis	NCGR	Pass
PI 541445	CPYR 1090.001	P. communis L.	Ewart (rec. as 4x - not 4x)	United States	Communis	NCGR	Pass
PI 104299	CPYR 1126.001	P. communis L.	Morocco Common Pear	Morocco	Communis	NCGR	Fail	QC CR
PI 131136	CPYR 1141.002	P. communis L.	Saint Gilles	France	Communis	NCGR	Pass
PI 276764	CPYR 115.001	P. communis L.	Butirra Precoce Morettini	Italy	Communis	NCGR	Pass
PI 541354	CPYR 1151.002	P. communis L.	Surecrop	United States-Arkansas	Communis	NCGR	Pass
PI 131889	CPYR 1153.001	P. communis L.	Tarquin Des Pyrenees	France	Communis	NCGR	Pass
PI 541285	CPYR 1164.001	P. communis L.	Winter Nelis	Belgium	Communis	NCGR	Pass
PI 541387	CPYR 1165.001	P. communis L.	Bosc - OP-5	Belgium	Communis	NCGR	Pass
PI 541299	CPYR 1167.001	P. communis L.	Magness	United States-Maryland	Communis	NCGR	Pass
PI 541388	CPYR 1168.001	P. communis L.	El Dorado	United States-California	Communis	NCGR	Pass
PI 300691	CPYR 1187.001	P. communis L.	Beurré Hardy	France	Communis	NCGR	Pass
PI 282935	CPYR 119.001	P. communis L.	Butirra Rosata Morettini	Italy	Communis	NCGR	Pass
PI 324124	CPYR 12.002	P. communis L.	Akca	Turkey	Communis	NCGR	Pass
PI 541114	CPYR 13.003	P. communis L.	Allexandrine Douillard	Belgium	Communis	NCGR	Pass
PI 541415	CPYR 1345.001	P. communis L.	OHxF 87	United States-Oregon	Communis	NCGR	Pass
PI 541163	CPYR 139.004	P. communis L.	Citron de Carmes (Madeleine)	France?	Communis	NCGR	Pass
PI 264695	CPYR 143.002	P. communis L.	Coloree de Juillet	France	Communis	NCGR	Pass
PI 271658	CPYR 148.001	P. communis L.	Doyenne du Comice	France	Communis	NCGR	Pass
PI 541444	CPYR 1516.002	P. communis L.	Stuttgarter-Geishirtle (= Zuckerbirne)	Germany	Communis	NCGR	Pass
PI 483387	CPYR 1541.001	P. communis L.	Krupen Burnusus	Yugoslavia	Communis	NCGR	Pass
PI 483393	CPYR 1547.001	P. communis L.	Zelinka	Yugoslavia-Serbia	Communis	NCGR	Pass
PI 541168	CPYR 156.001	P. communis L.	Conference	United Kingdom-England	Communis	NCGR	Pass
PI 292656	CPYR 159.002	P. communis L.	Coscia	Italy	Communis	NCGR	Pass
PI 449288	CPYR 162.001	P. communis L.	Vicar of Winkfield	France	Communis	NCGR	Pass
PI 502167	CPYR 1627.001	P. communis L.	Sarajka	Yugoslavia	Communis	NCGR	Pass
PI 502168	CPYR 1628.001	P. communis L.	Tikvaca	Bosnia	Communis	NCGR	Pass
PI 502171	CPYR 1631.001	P. communis L.	Clapp Favorite	United States-Massachusetts	Communis	NCGR	Pass
PI 506388	CPYR 1664.001	P. communis L.	Poznica	Bosnia	Communis	NCGR	Pass
PI 541170	CPYR 168.001	P. communis L.	Dawn	United States-Maryland	Communis	NCGR	Pass
PI 506372	CPYR 1687.002	P. communis L.	Roosevelt	France	Communis	NCGR	Pass
PI 541171	CPYR 169.002	P. communis L.	Delices d'Avril	France	Communis	NCGR	Pass
PI 506383	CPYR 1690.003	P. communis L.	Tamiioase de Calinesti	Romania	Communis	NCGR	Pass
PI 541303	CPYR 17.001	P. communis L.	Duchesse d'Angouleme	France	Communis	NCGR	Pass
PI 541468	CPYR 1705.003	P. communis L.	P. communis o.p. - Uzbekistan	Uzbekistan	Communis	NCGR	Pass
PI 295089	CPYR 181.001	P. communis L.	Doyenne d'Alecon	France	Communis	NCGR	Pass
PI 260197	CPYR 184.002	P. communis L.	Doyenne de Juillet	Belgium	Communis	NCGR	Pass
PI 541178	CPYR 192.001	P. communis L.	Docteur Jules Guyot (=Limonera)	France	Communis	NCGR	Pass
PI 541500	CPYR 2104.001	P. communis L.	Fox	United States-California	Communis	NCGR	Pass
PI 541502	CPYR 2106.002	P. communis L.	Louise Bonne d'Avranches (L.B. de Jersey)	France-Normandy	Communis	NCGR	Pass
PI 541511	CPYR 2119.002	P. communis L.	Muscat	Uncertain	Communis	NCGR	Pass
PI 279335	CPYR 215.001	P. communis L.	Belle Lucrative	Belgium	Communis	NCGR	Pass
PI 541188	CPYR 221.001	P. communis L.	Farmingdale	United States-Illinois	Communis	NCGR	Pass
PI 541547	CPYR 2273.001	P. communis L.	Golden Spice	United States-Minnesota	Communis	NCGR	Pass
PI 541551	CPYR 2280.001	P. communis L.	Poirier Fleurissant Tard	France	Communis	NCGR	Pass
PI 541557	CPYR 2286.001	P. communis L.	Coscia (Tardive?)	Italy	Communis	NCGR	Pass
PI 541559	CPYR 2292.001	P. communis L.	Bestever	United States	Communis	NCGR	Pass
PI 264694	CPYR 23.002	P. communis L.	Arganche	Macedonia	Communis	NCGR	Pass
PI 541191	CPYR 233.001	P. communis L.	Forelle	Germany	Communis	NCGR	Pass
PI 541506	CPYR 2332.001	P. communis L.	Tyson	United States	Communis	NCGR	Pass
PI 617556	CPYR 2373.001	P. communis L.	Gaspard (=Summercrisp)	United States	Communis	NCGR	Pass
PI 260157	CPYR 241.003	P. communis L.	General Le Clerc	France	Communis	NCGR	Pass
PI 541195	CPYR 246.001	P. communis L.	Gin	United Kingdom-England	Communis	NCGR	Pass
PI 312497	CPYR 248.003	P. communis L.	Gliva Ukrainskaya / Wilenska Plenna	Poland	Communis	NCGR	Pass
PI 541310	CPYR 249.001	P. communis L.	Glou Morceau	Belgium	Communis	NCGR	Pass
PI 617578	CPYR 2499.001	P. communis L.	Mission La Purisima Pear 17-E	United States	Communis	NCGR	Pass
PI 541119	CPYR 25.001	P. communis L.	Aurora	United States-New York	Communis	NCGR	Pass
PI 617587	CPYR 2510.002	P. communis L.	Blanquilla (=Spadona)	Spain	Communis	NCGR	Pass
PI 617594	CPYR 2518.001	P. communis L.	Potomac	United States-Maryland	Communis	NCGR	Pass
PI 541196	CPYR 252.001	P. communis L.	Gorham	United States-New York	Communis	NCGR	Pass
PI 617608	CPYR 2534.001	P. communis L.	IV 12	Yugoslavia	Communis	NCGR	Pass
PI 617620	CPYR 2548.001	P. communis L.	Junsko Zlato	Yugoslavia	Communis	NCGR	Pass
PI 617638	CPYR 2569.002	P. communis L.	La France	United States	Communis	NCGR	Pass
PI 617645	CPYR 2576.001	P. communis L.	Martin Sec	England	Communis	NCGR	Pass
PI 637990	CPYR 2595.002	P. communis L.	Endicott Pear	United States-Massachusetts	Communis	NCGR	Pass
PI 617654	CPYR 2598.002	P. communis L.	Pyrodwarf - rootstock clone (IPR expires 2017)	Germany	Communis	NCGR	Pass
PI 541200	CPYR 261.001	P. communis L.	H 6831/1.12 (=HW 605?)	Canada-Ontario	Communis	NCGR	Pass
PI 657915	CPYR 2624.001	P. communis L.	Elliot	United States-California	Communis	NCGR	Pass
PI 654934	CPYR 2694.002	P. communis L.	Tosca	Italy	Communis	NCGR	Pass
-	CPYR 2705.001	P. communis L.	QR 708-36 (P. communis rootstock clone)	England	Communis	NCGR	Pass
PI 617683	CPYR 2711.001	P. communis L.	Mission San Juan Bautista Pear	United States-California	Communis	NCGR	Pass
PI 617686	CPYR 2714.002	P. communis L.	Hager Grove Pioneer Pear	United States-Oregon	Communis	NCGR	Pass
PI 541207	CPYR 279.002	P. communis L.	Highland	United States-New York	Communis	NCGR	Pass
PI 541320	CPYR 280.001	P. communis L.	Honeysweet	United States-Indiana	Communis	NCGR	Pass
Q 29855	CPYR 2876.001	P. communis L.	Lesnaya Krasavitza	Kazakhstan	Communis	NCGR	Pass
PI 665744	CPYR 2932.001	P. communis L.	Sunrise	United States	Communis	NCGR	Pass
PI 200378	CPYR 305.005	P. communis L.	Josephine de Malines	Belgium	Communis	NCGR	Pass
PI 260158	CPYR 343.001	P. communis L.	Le Lectier	France	Communis	NCGR	Pass
PI 322035	CPYR 344.001	P. communis L.	Le Nain Vert (Genetic Dwarf)	France	Communis	NCGR	Pass
PI 260159	CPYR 359.001	P. communis L.	Louis Pasteur	France	Communis	NCGR	Pass
PI 300693	CPYR 38.001	P. communis L.	Bartlett	United Kingdom-England	Communis	NCGR	Pass
PI 300693	CPYR 38.001	P. communis L.	Bartlett	United Kingdom-England	Communis	NCGR	Pass
PI 300693	CPYR 38.001	P. communis L.	Bartlett	United Kingdom-England	Communis	NCGR	Pass
PI 541229	CPYR 381.005	P. communis L.	Marguerite Marillat	France	Communis	NCGR	Pass
PI 541230	CPYR 382.002	P. communis L.	Marie Louise	Belgium	Communis	NCGR	Pass
PI 231810	CPYR 389.002	P. communis L.	Madame du Ballett	France	Communis	NCGR	Pass
PI 541234	CPYR 397.002	P. communis L.	Monchallard	France-Dordogue	Communis	NCGR	Fail	QC CR
PI 324125	CPYR 40.004	P. communis L.	Bella di Giugno (=Mirandino Rosso)	Italy	Communis	NCGR	Pass
PI 255616	CPYR 410.001	P. communis L.	Napoleon	Belgium	Communis	NCGR	Pass
PI 246419	CPYR 420.001	P. communis L.	Nouveau Poiteau	Belgium	Communis	NCGR	Pass
PI 541456	CPYR 431.001	P. communis L.	Old Home	United States-Illinois	Communis	NCGR	Pass
PI 437060	CPYR 432.001	P. communis L.	Onward	United Kingdom	Communis	NCGR	Pass
PI 280405	CPYR 436.001	P. communis L.	Packham's Triumph	Australia-New South Wales	Communis	NCGR	Pass
PI 131662	CPYR 441.001	P. communis L.	Passe Crassane	France	Communis	NCGR	Pass
PI 541242	CPYR 451.002	P. communis L.	Petit Blanquet	France	Communis	NCGR	Pass
PI 279338	CPYR 459.001	P. communis L.	Precoce de Trevoux	France	Communis	NCGR	Pass
PI 541317	CPYR 474.001	P. communis L.	Red Pear	United Kingdom	Communis	NCGR	Pass
PI 286384	CPYR 487.001	P. communis L.	Rocha	Portugal	Communis	NCGR	Pass
PI 541253	CPYR 489.002	P. communis L.	Roi Charles de Wurttemberg	Germany	Communis	NCGR	Pass
PI 541256	CPYR 496.001	P. communis L.	Rousselet de Reims	Uncertain	Communis	NCGR	Pass
PI 286220	CPYR 516.002	P. communis L.	Scipiona	United Kingdom	Communis	NCGR	Pass
PI 541262	CPYR 519.001	P. communis L.	Seckel	United States-Pennsylvania	Communis	NCGR	Pass
PI 260153	CPYR 53.001	P. communis L.	Bergamotte Esperen	Belgium	Communis	NCGR	Pass
PI 541231	CPYR 547.001	P. communis L.	Maxine	United States-Ohio	Communis	NCGR	Pass
PI 312507	CPYR 556.001	P. communis L.	Summer Blood Birne	Germany	Communis	NCGR	Pass
PI 264698	CPYR 557.002	P. communis L.	Summer Muskatel Birne	Uncertain	Communis	NCGR	Pass
PI 541150	CPYR 558.002	P. communis L.	Beurré Superfin	France	Communis	NCGR	Pass
PI 541130	CPYR 56.002	P. communis L.	Besi d'Hery	France	Communis	NCGR	Pass
PI 295098	CPYR 577.001	P. communis L.	Tongre (=Durondeau)	Belgium	Communis	NCGR	Pass
PI 260162	CPYR 578.001	P. communis L.	Tonkowietka	Former Soviet Union	Communis	NCGR	Pass
PI 137080	CPYR 581.002	P. communis L.	Triomphe de Touraine	Belgium	Communis	NCGR	Pass
PI 541281	CPYR 602.004	P. communis L.	White Doyenne	France	Communis	NCGR	Pass
PI 279341	CPYR 612.001	P. communis L.	Williams Precoce Morettini	Italy	Communis	NCGR	Pass
PI 617502	CPYR 63.001	P. communis L.	Anjou	Belgium	Communis	NCGR	Pass
PI 295083	CPYR 64.003	P. communis L.	Beurré d'Arenberg	France	Communis	NCGR	Pass
PI 541142	CPYR 74.002	P. communis L.	Beurré Dumont	Belgium	Communis	NCGR	Pass
PI 483363	CPYR 75.002	P. communis L.	Beurré Easter	Belgium	Communis	NCGR	Pass
PI 541144	CPYR 77.002	P. communis L.	Beurré Giffard	France	Communis	NCGR	Pass
PI 541145	CPYR 78.002	P. communis L.	Beurré Gris	France	Communis	NCGR	Pass
PI 541146	CPYR 79.002	P. communis L.	Beurré Gris d'Hiver Nouveau	France	Communis	NCGR	Pass
PI 255609	CPYR 98.003	P. communis L.	Bon Chretien d'Hiver	Europe - Ancient	Communis	NCGR	Pass
-	DH sequenced	P. communis L.	DH sequenced	France	Communis	INRA Angers	Pass
-	DH sequenced	P. communis L.	DH sequenced	France	Communis	INRA Angers	Pass
-	Gem 17-14-07	P. communis L.	Gem 17-14-07	United States-West Virginia	Communis	AFRS	Pass
-	Harrow Delight	P. communis L.	Harrow Delight	Canada-Ontario	Communis	AFRS	Pass
-	Harrow Sweet	P. communis L.	Harrow Sweet	Canada-Ontario	Communis	AFRS	Pass
-	Moonglow	P. communis L.	Moonglow	United States-Maryland	Communis	PFR	Pass
-	P0069	P. communis L.	Doyenné d'Hiver	Belgium	Communis	INRA Angers	Pass
-	P0176	P. communis L.	Bergamotte de Hollande	-	Communis	INRA Angers	Pass
-	P1451	P. communis L.	Wilder	-	Communis	INRA Angers	Pass
-	US-Michigan437	P. communis L.	US-Michigan 437	United States	Communis	AFRS	Pass
-	US309	P. communis L.	US 309	United States	Communis	AFRS	Pass
-	US76128-009	P. communis L.	US76128-009	United States	Communis	AFRS	Pass
-	US82720-002	P. communis L.	US82720-002	United States	Communis	AFRS	Pass
PI 324035	CPYR 2043.001	P. communis subsp. caucasica (Fed.) Browicz	P. communis ssp. caucasica - Caucasus Mts. Russia	Russian Federation	Communis	NCGR	Pass
PI 638004	CPYR 2812.002	P. communis subsp. caucasica (Fed.) Browicz	P. communis ssp. caucasica - Armenia, Spitaki-1	Armenia-Lori	Communis	NCGR	Pass
PI 641299	CPYR 2842.001	P. communis subsp. caucasica (Fed.) Browicz	P. communis ssp. caucasica GE-2004-120 - Georgia, Nikortsminda	Georgia-Racha	Communis	NCGR	Pass
PI 313929	CPYR 680.001	P. communis subsp. caucasica (Fed.) Browicz	P. communis ssp. caucasica - U.S.S.R.	Russian Federation	Communis	NCGR	Pass
PI 322285	CPYR 684.001	P. communis subsp. caucasica (Fed.) Browicz	P. communis ssp. caucasica - Ukraine	Ukraine	Communis	NCGR	Pass
PI 541560	CPYR 692.001	P. communis subsp. caucasica (Fed.) Browicz	P. communis ssp. caucasica Mag 5 - Pyatigorsk, Russia	Russian Federation	Communis	NCGR	Pass
PI 440629	CPYR 717.001	P. communis subsp. caucasica (Fed.) Browicz	P. communis ssp. caucasica - Stavropol	Russian Federation	Communis	NCGR	Pass
PI 440630	CPYR 727.001	P. communis subsp. caucasica (Fed.) Browicz	P. communis ssp. caucasica - Yankulyski	Russian Federation	Communis	NCGR	Pass
PI 483373	CPYR 1527.001	P. communis subsp. pyraster (L.) Ehrh.	Kalebasa Plocka	Poland	Communis	NCGR	Pass
PI 483399	CPYR 1549.002	P. communis subsp. pyraster (L.) Ehrh.	Mednik	Yugoslavia	Communis	NCGR	Pass
PI 506373	CPYR 1674.002	P. communis subsp. pyraster (L.) Ehrh.	P. communis ssp. pyraster - Serbia	Yugoslavia-Serbia	Communis	NCGR	Pass
PI 654913	CPYR 2436.002	P. communis subsp. pyraster (L.) Ehrh.	P. communis ssp. pyraster P-019 - Poland	Poland	Communis	NCGR	Pass
PI 665760	CPYR 2965.001	P. communis subsp. pyraster (L.) Ehrh.	P. communis ssp. pyraster ALB-2011-024	Albania	Communis	NCGR	Pass
PI 437051	CPYR 306.001	P. communis subsp. pyraster (L.) Ehrh.	Jubilee	Canada	Communis	NCGR	Pass
PI 541292	CPYR 710.001	P. communis subsp. pyraster (L.) Ehrh.	P. communis ssp. pyraster Olez 1 - Turkey	Turkey	Communis	NCGR	Pass
PI 377611	CPYR 883.001	P. communis subsp. pyraster (L.) Ehrh.	P. communis ssp. pyraster - Macedonia	Macedonia	Communis	NCGR	Pass
-	NJ487601193	(P. ussuriensis x P. pyrifolia) x P. communis	NJ487601193	United States	Hybrids	AFRS	Pass
-	NJA2R59T69	(P. ussuriensis x P. pyrifolia) x P. communis	NJA2R59T69	United States	Hybrids	AFRS	Pass
-	NJB9R1T117	P. communis x P. ussuriensis	NJB9R1T117	United States	Hybrids	AFRS	Pass
PI 127715	CPYR 1106.001	P. hybrid	Krylov	United States	Hybrids	NCGR	Pass
PI 541903	CPYR 1125.004	P. hybrid	Monterrey	Mexico-Nuevo Leon	Hybrids	NCGR	Pass
PI 541714	CPYR 1166.001	P. hybrid	Kieffer	United States-Pennsylvania	Hybrids	NCGR	Pass
PI 541705	CPYR 124.002	P. hybrid	Campas No.1	United States-Florida	Hybrids	NCGR	Pass
PI 483372	CPYR 1526.002	P. hybrid	Ilinka	Russian Federation	Hybrids	NCGR	Pass
PI 502179	CPYR 1639.001	P. hybrid	Sbkta (P. elaeagrifolia)	Hungary	Hybrids	NCGR	Pass
PI 541807	CPYR 1658.001	P. hybrid	NY 10262	United States-New York	Hybrids	NCGR	Pass
PI 541809	CPYR 1660.001	P. hybrid	NY 10353	United States-New York	Hybrids	NCGR	Pass
PI 506386	CPYR 1675.003	P. hybrid	Takisha	Yugoslavia-Serbia	Hybrids	NCGR	Pass
PI 506374	CPYR 1688.002	P. hybrid	Petrovka	Yugoslavia	Hybrids	NCGR	Pass
PI 506377	CPYR 1689.001	P. hybrid	Winioska-Saska	Poland	Hybrids	NCGR	Pass
PI 277420	CPYR 170.001	P. hybrid	Dessertnaia	Former Soviet Union	Hybrids	NCGR	Pass
PI 637997	CPYR 2732.001	P. hybrid	Le Conte	United States-Georgia	Hybrids	NCGR	Pass
PI 541311	CPYR 281.001	P. hybrid	Hood	Florida	Hybrids	NCGR	Pass
PI 541715	CPYR 486.004	P. hybrid	Richard Peters	Pennsylvania	Hybrids	NCGR	Pass
PI 134606	CPYR 573.002	P. hybrid	Tioma	Former Soviet Union	Hybrids	NCGR	Pass
PI 541729	CPYR 650.001	P. hybrid	P. calleryana x P. fauriei	United States	Hybrids	NCGR	Fail	QC CR
PI 541746	CPYR 898.001	P. hybrid	P. serrulata x P. heterophylla	United States	Hybrids	NCGR	Pass
PI 617669	CPYR 2614.001	P. sp.	Baldwin	United States-Alabama?	Hybrids	NCGR	Pass
† Communis = Pyrus communis; Group 1 = P. communis wild relatives; Group 2 = Middle East/Central Asia arid-adapted species; Group 3 = East Asian "pea" pears; Group 4 = East Asia large-fruited cultivars and wild relatives; Hybrids = interspecific hybrids
‡ NCGR = USDA National Clonal Germplasm Repository in Corvallis, OR (GRIN: https://npgsweb.ars-grin.gov/gringlobal/search.aspx); AFRS = USDA Appalachian Fruit Research Station in Kearneysville, WV
§ QC CR = Quality Control Call Rate: samples with a QC CR value less than 97% are considered failed
