# Supplementary material for: Development of a highly efficient Axiom™ 70 K SNP array for Pyrus and evaluation for high-density mapping and germplasm characterization
Source: BMC Genomics. 2019 May 2;20:331. doi: 10.1186/s12864-019-5712-3 (PMC6498479; doi:10.1186/s12864-019-5712-3)
Supplement: Supplementary file 4 — List of trios used for Mendelian check. A total of 22 trios (two parents, P01 and P02, and one offspring, Off) were included in the screening panel and were used for the Mendelian test on the PolyHighResolution SNPs of the Axiom™ 700 K Pear Genotyping Array. (XLSX 12 kb) [file 12864_2019_5712_MOESM4_ESM.xlsx]

## Sheet: Sheet1
Table S4. List of trios used for Mendelian check. A total of 22 trios (two parents, P01 and P02, and one offspring, Off) were included in the screening panel and were used for the Mendelian test on the PolyHighResolution SNPs of the Axiom™ 700K Pear Genotyping Array.
	P01		P02		Off
Family code	Inventory #	Plant Name	Inventory #	Plant Name	Inventory #	Plant Name
BkxB	CPYR 1060.001	'Barseck'	CPYR 38.001	'Bartlett'	US-Michigan437	US-Michigan437
BxC	CPYR 38.001	'Bartlett'	CPYR 148.001	'Doyenne du Comice'	CPYR 279.002	'Highland'
BxCdC	CPYR 38.001	'Bartlett'	CPYR 139.004	'Citron de Carmes' (Madeleine)	CPYR 612.001	'Williams Precoce Morettini'
BxJdM	CPYR 38.001	'Bartlett'	CPYR 305.005	'Josephine de Malines'	CPYR 252.001	'Gorham'
BxS	CPYR 38.001	'Bartlett'	CPYR 519.001	'Seckel'	CPYR 1060.001	'Barseck'
CoxB	CPYR 159.002	'Coscia'	CPYR 38.001	'Bartlett'	CPYR 115.001	'Butirra Precoce Morettini'
CxLP	CPYR 148.001	'Doyenne du Comice'	CPYR 359.001	'Louis Pasteur'	CPYR 2292.001	Bestever'
IxY	CPYR 296.002	'Ishiiwase'	CPYR 622.001	'Yakumo'	CPYR 1181.001	'Kumoi'
KkxKm	CPYR 317.003	'Kikusui'	CPYR 318.002	'Kimizukawase'	CPYR 529.001	'Shinsui'
KkxY	CPYR 317.003	'Kikusui'	CPYR 622.001	'Yakumo'	CPYR 554.001	'Suisei'
LkxB	CPYR 2876.001	'Lesnaya Krasavitza'	CPYR 38.001	'Bartlett'	CPYR 1631.001	'Clapp Favorite'
MMxB	CPYR 381.005	'Marguerite Marillat'	CPYR 38.001	'Bartlett'	CPYR 25.001	'Aurora'
MxA	Moonglow	'Moonglow'	CPYR 63.001	'Anjou'	CPYR 2518.001	'Potomac'
NxCh	CPYR 413.001	'Nijisseiki'	CPYR 136.004	'Chojuro'	CPYR 528.001	'Shinseiki'
NxD	CPYR 413.001	'Nijisseiki'	CPYR 178.002	'Doitsu'	CPYR 296.002	'Ishiiwase'
OHxB	CPYR 431.001	'Old Home'	CPYR 38.001	'Bartlett'	CPYR 1345.001	OHxF 87
OHxLBJ	CPYR 431.001	'Old Home'	CPYR 2106.002	'Louise Bonne d'Avranches' (L.B. de Jersey)	BU 2/33-Pyro II	BU 2/33-Pyro II
PdTxDdJ	CPYR 459.001	'Precoce de Trevoux'	CPYR 184.002	'Doyenne de Juillet'	CPYR 2548.001	'Junsko Zlato'
SxB	CPYR 519.001	'Seckel'	CPYR 38.001	'Bartlett'	CPYR 261.001	H 6831/1.12 (=HW 605?)
USMxC	US-Michigan437	US-Michigan437	CPYR 148.001	'Doyenne du Comice'	CPYR 168.001	'Dawn'
USMxRCW	US-Michigan437	US-Michigan437	CPYR 489.002	'Roi Charles de Wurttemberg'	Moonglow	'Moonglow'
USMxRCW	US-Michigan437	US-Michigan437	CPYR 489.002	'Roi Charles de Wurttemberg'	US309	US309
