# Supplementary material for: Development of a highly efficient Axiom™ 70 K SNP array for Pyrus and evaluation for high-density mapping and germplasm characterization
Source: BMC Genomics. 2019 May 2;20:331. doi: 10.1186/s12864-019-5712-3 (PMC6498479; doi:10.1186/s12864-019-5712-3)
Supplement: Supplementary file 8 — Genotyping panel. The 1416 Pyrus accessions genotyped with the Axiom™ 70 K Pear Genotyping Array. For each sample the table shows the accession’s Plant Introduction (PI) number, the inventory lot identifier, the assigned taxon and common plant name, the origin, the group to which the species belongs (as in Challice and Westwood [60]), the source of the sample, if it failed or passed and the reason for failure, and the ploidy. (XLSX 94 kb) [file 12864_2019_5712_MOESM8_ESM.xlsx]

## Sheet: Sample Table
Table S8. Genotyping panel. The 1,416 Pyrus accessions genotyped with the Axiom™ 70K Pear Genotyping Array. For each sample the table shows the accession’s Plant Introduction (PI) number, the inventory lot identifier, the assigned taxon and common plant name, the origin, the group to which the species belongs (as in Challice and Westwood [60]), the source of the sample, if it failed or passed and…
Accession #	Inventory #	Taxon	Plant Name	Origin	Group †	Source ‡	Sample Status	Failure Mode §	ploidy
-	BM2000	P. communis L.	BM2000		Communis	Field Ukiah	Pass		2x
PI 541360	CPYR 100.001	P. communis L.	Bonne d'Ezee	France	Communis	NCGR	Pass		2x
PI 436538	CPYR 101.001	P. communis L.	BP-1 (Bien Donne 1)	South Africa	Communis	NCGR	Pass		2x
PI 541385	CPYR 1016.001	P. communis L.	P. communis - Turkey	Turkey	Communis	NCGR	Pass		2x
PI 420810	CPYR 102.001	P. communis L.	BP-2 (Bien Donne 2)	South Africa	Communis	NCGR	Pass		2x
PI 264192	CPYR 106.002	P. communis L.	Beurré Dilly	Belgium	Communis	NCGR	Pass		2x
PI 541455	CPYR 1062.001	P. communis L.	Beierschmitt	United States-Iowa	Communis	NCGR	Pass		2x
PI 43183	CPYR 1063.001	P. communis L.	Belmont	United Kingdom-England	Communis	NCGR	Pass		2x
PI 136620	CPYR 1064.001	P. communis L.	Bergamotte Arsene Sannier	France	Communis	NCGR	Pass		2x
PI 279328	CPYR 1066.003	P. communis L.	Bergamote Tardive de Ganzel	United Kingdom	Communis	NCGR	Pass		2x
PI 541329	CPYR 1067.002	P. communis L.	Beurré Auguste	France	Communis	NCGR	Pass		2x
PI 136621	CPYR 1068.002	P. communis L.	Beurré d'Avril	France	Communis	NCGR	Pass		2x
PI 131489	CPYR 1070.002	P. communis L.	Beurré Madame Henre Lamy	France	Communis	NCGR	Pass		2x
PI 541330	CPYR 1071.003	P. communis L.	Blanquet Precoce	Uncertain	Communis	NCGR	Pass		2x
PI 541331	CPYR 1074.002	P. communis L.	Carigradsko Alice	Macedonia	Communis	NCGR	Pass		2x
PI 131123	CPYR 1075.001	P. communis L.	Charles Escaig	France	Communis	NCGR	Pass		2x
PI 131992	CPYR 1078.005	P. communis L.	Citron D'Ete	Belgium	Communis	NCGR	Pass		2x
PI 541153	CPYR 108.002	P. communis L.	Buffum	United States-Rhode Island	Communis	NCGR	Pass		2x
PI 541332	CPYR 1080.002	P. communis L.	Claude Blanchet	France	Communis	NCGR	Pass		2x
PI 541335	CPYR 1086.002	P. communis L.	Doyenne Gris	France	Communis	NCGR	Pass		2x
PI 541336	CPYR 1087.002	P. communis L.	Duchesse d'Angouleme Bronzee	France	Communis	NCGR	Pass		2x
PI 541337	CPYR 1088.004	P. communis L.	Early Green Sugar	Uncertain	Communis	NCGR	Pass		2x
PI 131460	CPYR 1089.002	P. communis L.	Emile d'Heyst	Belgium	Communis	NCGR	Pass		2x
PI 541338	CPYR 1092.001	P. communis L.	Florida 11-25	United States	Communis	NCGR	Pass		2x
PI 541339	CPYR 1096.001	P. communis L.	HW 600 (Harrow, Ontario)	Canada-Ontario	Communis	NCGR	Pass		2x
PI 541203	CPYR 1097.001	P. communis L.	Harvest Queen (HW 602)	Canada-Ontario	Communis	NCGR	Pass		2x
PI 255605	CPYR 11.004	P. communis L.	Admiral Gervais	France	Communis	NCGR	Pass		2x
PI 541340	CPYR 1101.001	P. communis L.	Bartlett - Improved	United States	Communis	NCGR	Pass		2x
PI 131045	CPYR 1102.002	P. communis L.	Jakobowka Hanowerska	Poland	Communis	NCGR	Pass		2x
PI 541342	CPYR 1107.003	P. communis L.	Kyles Sugar	United States	Communis	NCGR	Pass		2x
PI 144311	CPYR 1108.001	P. communis L.	Latvian A	United States	Communis	NCGR	Pass		2x
PI 127039	CPYR 1109.003	P. communis L.	Laxton's Progress	United Kingdom-England	Communis	NCGR	Pass		2x
PI 127041	CPYR 1110.003	P. communis L.	Laxton's Satisfaction	United Kingdom-England	Communis	NCGR	Pass		2x
PI 541343	CPYR 1111.004	P. communis L.	Mac	United States-New Jersey	Communis	NCGR	Pass		2x
PI 137111	CPYR 1112.002	P. communis L.	Madame Gillekins	Belgium	Communis	NCGR	Pass		2x
PI 130990	CPYR 1113.001	P. communis L.	Madame Verte	Belgium	Communis	NCGR	Pass		2x
PI 541446	CPYR 1116.001	P. communis L.	Marks	United States-New York	Communis	NCGR	Pass		2x
PI 183962	CPYR 1117.001	P. communis L.	Marqueza	Portugal	Communis	NCGR	Pass		2x
PI 541344	CPYR 1118.002	P. communis L.	Bartlett - Max Red 4x? (not 4x)	United States	Communis	NCGR	Pass		2x
PI 324126	CPYR 112.001	P. communis L.	Butirra di Roma	Italy	Communis	NCGR	Pass		2x
PI 541345	CPYR 1120.001	P. communis L.	Merricourt	United States-Tennessee	Communis	NCGR	Pass		2x
PI 541346	CPYR 1122.001	P. communis L.	Mississippi US 3-10-5	United States	Communis	NCGR	Pass		2x
PI 142234	CPYR 1123.004	P. communis L.	Mitchell	United States	Communis	NCGR	Pass		2x
PI 541347	CPYR 1124.003	P. communis L.	Moe	Canada	Communis	NCGR	Pass		2x
PI 104299	CPYR 1126.001	P. communis L.	Morocco Common Pear	Morocco	Communis	NCGR	Pass		2x
PI 172495	CPYR 1128.003	P. communis L.	Norhausen Forelle (Nordhäuser Forellenbirne)	Germany	Communis	NCGR	Pass		2x
PI 133760	CPYR 1132.003	P. communis L.	Passans du Portugal	Portugal	Communis	NCGR	Pass		2x
PI 130991	CPYR 1133.001	P. communis L.	Petersbirne	Germany	Communis	NCGR	Pass		2x
PI 132284	CPYR 1134.002	P. communis L.	Petite Rousselet	France	Communis	NCGR	Pass		2x
PI 131135	CPYR 1136.002	P. communis L.	President Loutreul	France	Communis	NCGR	Pass		2x
PI 541348	CPYR 1142.002	P. communis L.	Sierra	Canada	Communis	NCGR	Pass		2x
PI 541349	CPYR 1143.001	P. communis L.	Sirrine	United States-New York	Communis	NCGR	Pass		2x
PI 541350	CPYR 1145.003	P. communis L.	Southworth	United States-Minnesota	Communis	NCGR	Pass		2x
PI 541351	CPYR 1146.001	P. communis L.	Spartlet	United States	Communis	NCGR	Pass		2x
PI 142477	CPYR 1149.002	P. communis L.	Sudduth (=Burkett)	United States	Communis	NCGR	Pass		2x
PI 541353	CPYR 1150.001	P. communis L.	Sugar Top	United States	Communis	NCGR	Pass		2x
PI 189686	CPYR 1155.003	P. communis L.	Tsarigradka	Yugoslavia	Communis	NCGR	Pass		2x
PI 129642	CPYR 1156.002	P. communis L.	Tyford Monarch	Australia	Communis	NCGR	Pass		2x
PI 189695	CPYR 1158.002	P. communis L.	Ulitchka	Yugoslavia	Communis	NCGR	Pass		2x
PI 541356	CPYR 1160.001	P. communis L.	Willard	United States	Communis	NCGR	Pass		2x
PI 541357	CPYR 1161.002	P. communis L.	Winkleman (= El Dorado?)	United States	Communis	NCGR	Pass		2x
PI 129643	CPYR 1162.003	P. communis L.	Winter Cole	Australia	Communis	NCGR	Pass		2x
PI 541388	CPYR 1168.001	P. communis L.	El Dorado	United States-California	Communis	NCGR	Pass		2x
PI 541156	CPYR 121.001	P. communis L.	Butt	United Kingdom-England	Communis	NCGR	Pass		2x
PI 541157	CPYR 123.001	P. communis L.	California	United States-California	Communis	NCGR	Pass		2x
PI 541390	CPYR 1235.001	P. communis L.	Unknown Bergamotte Type Cv.	United States	Communis	NCGR	Pass		2x
PI 541394	CPYR 1251.002	P. communis L.	P. communis - France	United States	Communis	NCGR	Pass		2x
PI 541158	CPYR 127.001	P. communis L.	Canal Pear	United States-Oregon	Communis	NCGR	Pass		2x
PI 541158	CPYR 127.001	P. communis L.	Canal Pear	United States-Oregon	Communis	NCGR	Pass		2x
PI 312495	CPYR 130.003	P. communis L.	Cebulka	Poland	Communis	NCGR	Pass		2x
PI 541455	CPYR 1306.003	P. communis L.	Beierschmitt	United States-Iowa	Communis	NCGR	Pass		2x
PI 541161	CPYR 131.001	P. communis L.	Chapin	United States-New York	Communis	NCGR	Pass		2x
PI 541396	CPYR 1319.001	P. communis L.	OHxF 257	United States-Oregon	Communis	NCGR	Pass		2x
PI 541162	CPYR 132.002	P. communis L.	Chasseurs	Belgium	Communis	NCGR	Pass		2x
PI 541397	CPYR 1320.001	P. communis L.	OHxF 18	United States-Oregon	Communis	NCGR	Pass		2x
PI 541398	CPYR 1321.001	P. communis L.	OHxF 29	United States-Oregon	Communis	NCGR	Pass		2x
PI 541399	CPYR 1322.001	P. communis L.	OHxF 7	United States-Oregon	Communis	NCGR	Pass		2x
PI 541400	CPYR 1323.001	P. communis L.	OHxF 267	United States-Oregon	Communis	NCGR	Pass		2x
PI 541401	CPYR 1324.001	P. communis L.	OHxF 261	United States-Oregon	Communis	NCGR	Pass		2x
PI 541402	CPYR 1325.001	P. communis L.	OHxF 40	United States-Oregon	Communis	NCGR	Pass		2x
PI 541403	CPYR 1326.001	P. communis L.	OHxF 340	United States-Oregon	Communis	NCGR	Pass		2x
PI 541404	CPYR 1327.001	P. communis L.	OHxF 132	United States-Oregon	Communis	NCGR	Pass		2x
PI 541406	CPYR 1330.002	P. communis L.	OHxF 130	United States-Oregon	Communis	NCGR	Pass		2x
PI 541408	CPYR 1336.001	P. communis L.	OHxF 1	United States-Oregon	Communis	NCGR	Pass		2x
PI 541409	CPYR 1337.001	P. communis L.	OHxF 4	United States-Oregon	Communis	NCGR	Pass		2x
PI 541410	CPYR 1338.001	P. communis L.	OHxF 5	United States-Oregon	Communis	NCGR	Fail	QC CR	2x
PI 541411	CPYR 1339.001	P. communis L.	OHxF 23	United States-Oregon	Communis	NCGR	Pass		2x
PI 541412	CPYR 1340.001	P. communis L.	OHxF 34	United States-Oregon	Communis	NCGR	Pass		2x
PI 541413	CPYR 1342.001	P. communis L.	OHxF 2	United States-Oregon	Communis	NCGR	Pass		2x
PI 665738	CPYR 1343.001	P. communis L.	OHxF 69	United States-Oregon	Communis	NCGR	Pass		2x
PI 541414	CPYR 1344.001	P. communis L.	OHxF 512	United States-Oregon	Communis	NCGR	Pass		2x
PI 267940	CPYR 1347.001	P. communis L.	Bartlett - Swiss compatible with Quince	United Kingdom	Communis	NCGR	Pass		2x
PI 541416	CPYR 1350.001	P. communis L.	OHxF 101	United States-Oregon	Communis	NCGR	Pass		2x
PI 541417	CPYR 1351.001	P. communis L.	OHxF 109	United States-Oregon	Communis	NCGR	Pass		2x
PI 541418	CPYR 1354.001	P. communis L.	OHxF 112	United States-Oregon	Communis	NCGR	Pass		2x
PI 541419	CPYR 1359.001	P. communis L.	OHxF 198	United States-Oregon	Communis	NCGR	Pass		2x
PI 541420	CPYR 1360.001	P. communis L.	OHxF 230	United States-Oregon	Communis	NCGR	Pass		2x
PI 541421	CPYR 1361.001	P. communis L.	OHxF 9	United States-Oregon	Communis	NCGR	Pass		2x
PI 541422	CPYR 1362.001	P. communis L.	OHxF 247	United States-Oregon	Communis	NCGR	Pass		2x
PI 541423	CPYR 1363.001	P. communis L.	OHxF 259	United States-Oregon	Communis	NCGR	Pass		2x
PI 541424	CPYR 1364.001	P. communis L.	OHxF 266	United States-Oregon	Communis	NCGR	Pass		2x
PI 541425	CPYR 1365.001	P. communis L.	OHxF 280	United States-Oregon	Communis	NCGR	Pass		2x
PI 541426	CPYR 1366.001	P. communis L.	OHxF 282	United States-Oregon	Communis	NCGR	Pass		2x
PI 541427	CPYR 1367.001	P. communis L.	OHxF 319	United States-Oregon	Communis	NCGR	Pass		2x
PI 541428	CPYR 1369.001	P. communis L.	OHxF 377	United States-Oregon	Communis	NCGR	Pass		2x
PI 260150	CPYR 14.001	P. communis L.	Alliance Franco-Russe	France	Communis	NCGR	Pass		2x
PI 430890	CPYR 1402.001	P. communis L.	Domestic pear - Ontario Selection	Canada	Communis	NCGR	Pass		2x
PI 541431	CPYR 1404.001	P. communis L.	Harrow Delight (HW 603)	Canada-Ontario	Communis	NCGR	Pass		2x
PI 541361	CPYR 141.002	P. communis L.	Colonel Marchand	France	Communis	NCGR	Pass		2x
PI 541433	CPYR 1418.001	P. communis L.	Unknown P. communis selection - Comice like	United States	Communis	NCGR	Pass		2x
PI 541960	CPYR 1419.004	P. communis L.	MM-38	United States	Communis	NCGR	Pass		2x
PI 541165	CPYR 142.005	P. communis L.	Colonel Wilder	United States-California	Communis	NCGR	Pass		2x
PI 541434	CPYR 1421.001	P. communis L.	P. communis OHxF?	United States	Communis	NCGR	Pass		2x
PI 541368	CPYR 1422.001	P. communis L.	OPR-013 OHxF C-34	United States	Communis	NCGR	Pass		2x
PI 541166	CPYR 144.001	P. communis L.	Columbia	United States-New York	Communis	NCGR	Pass		2x
PI 352632	CPYR 146.002	P. communis L.	Doyenne du Comice - Spur	United States	Communis	NCGR	Pass		2x
PI 271658	CPYR 148.001	P. communis L.	Doyenne du Comice	France	Communis	NCGR	Pass		2x
PI 541437	CPYR 1489.001	P. communis L.	Domestic Pear	United States	Communis	NCGR	Pass		2x
PI 212579	CPYR 149.003	P. communis L.	Comte de Chambord	France	Communis	NCGR	Pass		2x
PI 541115	CPYR 15.002	P. communis L.	Ames	United States-Iowa	Communis	NCGR	Pass		2x
PI 541167	CPYR 150.002	P. communis L.	Comte de Lambertye	France	Communis	NCGR	Pass		2x
PI 280031	CPYR 151.002	P. communis L.	Comte de Lamy	Belgium	Communis	NCGR	Pass		2x
PI 483369	CPYR 1523.006	P. communis L.	Bojka	Poland	Communis	NCGR	Pass		2x
PI 483378	CPYR 1532.002	P. communis L.	Wilenska Plenna	Poland	Communis	NCGR	Pass		2x
PI 541405	CPYR 1572.001	P. communis L.	OHxF 333	United States-Oregon	Communis	NCGR	Pass		2x
PI 312147	CPYR 1576.001	P. communis L.	P. hybrid - Alma-ata (rec. as P. communis)	Kazakhstan	Communis	NCGR	Pass		2x
PI 541448	CPYR 1582.001	P. communis L.	Warren	United States	Communis	NCGR	Pass		2x
PI 541450	CPYR 1585.001	P. communis L.	Domestic Pear (OSU Seedling B) - looks like Bosc	United States	Communis	NCGR	Pass		2x
PI 541451	CPYR 1586.001	P. communis L.	Domestic Pear (OSU Seedling C)	United States	Communis	NCGR	Pass		2x
PI 541452	CPYR 1592.001	P. communis L.	P. communis - root aphid resistant	United States	Communis	NCGR	Pass		2x
PI 318866	CPYR 16.006	P. communis L.	Andre Desportes	France	Communis	NCGR	Pass		2x
PI 541453	CPYR 1607.001	P. communis L.	P. communis (Imp. Fr.)	United States	Communis	NCGR	Pass		2x
PI 541454	CPYR 1613.001	P. communis L.	OHxF 58	United States-Oregon	Communis	NCGR	Pass		2x
PI 541961	CPYR 1620.001	P. communis L.	Unknown Cultivar [Bartlett type but round]	United States	Communis	NCGR	Pass		2x
PI 502166	CPYR 1626.001	P. communis L.	Saafaranja	Yugoslavia	Communis	NCGR	Pass		2x
PI 502170	CPYR 1630.001	P. communis L.	Edmundka	Poland	Communis	NCGR	Pass		2x
PI 502174	CPYR 1634.001	P. communis L.	Rosii Untoase	Romania	Communis	NCGR	Pass		2x
PI 502175	CPYR 1635.001	P. communis L.	Urechelnite	Romania	Communis	NCGR	Pass		2x
PI 502178	CPYR 1638.001	P. communis L.	P. communis - Macedonia (Smiljevka?)	Macedonia	Communis	NCGR	Pass		2x
PI 502180	CPYR 1640.001	P. communis L.	P. communis - Macedonia	Macedonia	Communis	NCGR	Pass		2x
PI 541300	CPYR 1645.001	P. communis L.	Spadona di Salerno	Italy	Communis	NCGR	Pass		2x
PI 541459	CPYR 1646.001	P. communis L.	Coscia (Precoce?)	Italy	Communis	NCGR	Pass		2x
PI 541169	CPYR 165.001	P. communis L.	Dana Hovey	United States-Massachusetts	Communis	NCGR	Pass		2x
PI 141256	CPYR 1652.001	P. communis L.	Madame Treyve	France	Communis	NCGR	Pass		2x
PI 141256	CPYR 1652.001_2	P. communis L.	Madame Treyve	France	Communis	NCGR	Pass		2x
PI 506378	CPYR 1670.001	P. communis L.	Romania Perry Pear	Yugoslavia	Communis	NCGR	Pass		2x
PI 541465	CPYR 1700.002	P. communis L.	Perazola	Italy	Communis	NCGR	Pass		2x
PI 541468	CPYR 1705.001	P. communis L.	P. communis o.p. - Uzbekistan	Uzbekistan	Communis	NCGR	Pass		2x
PI 541468	CPYR 1705.002	P. communis L.	P. communis o.p. - Uzbekistan	Uzbekistan	Communis	NCGR	Pass		2x
PI 279333	CPYR 171.002	P. communis L.	Urbaniste	Belgium	Communis	NCGR	Pass		2x
PI 541469	CPYR 1710.001	P. communis L.	P. communis o.p. - Uzbekistan	Uzbekistan	Communis	NCGR	Pass		2x
PI 541471	CPYR 1721.001	P. communis L.	P. communis o.p. - Uzbekistan	Uzbekistan	Communis	NCGR	Pass		2x
PI 541471	CPYR 1721.003	P. communis L.	P. communis o.p. - Uzbekistan	Uzbekistan	Communis	NCGR	Pass		2x
PI 541471	CPYR 1721.004	P. communis L.	P. communis o.p. - Uzbekistan	Uzbekistan	Communis	NCGR	Pass		2x
PI 318838	CPYR 1723.001	P. communis L.	Menie	Canada-Ontario	Communis	NCGR	Pass		2x
PI 541472	CPYR 1725.002	P. communis L.	Cascade	United States-Oregon	Communis	NCGR	Pass		2x
PI 541172	CPYR 173.001	P. communis L.	Devoe	United States-New York	Communis	NCGR	Pass		2x
PI 617503	CPYR 174.002	P. communis L.	Directeur Hardy	France	Communis	NCGR	Pass		2x
PI 324121	CPYR 176.001	P. communis L.	Djebel Goutava	Italy	Communis	NCGR	Pass		2x
PI 541173	CPYR 177.004	P. communis L.	Docteur Desportes	France	Communis	NCGR	Pass		2x
PI 541174	CPYR 179.002	P. communis L.	Dorset	United States-Massachusetts	Communis	NCGR	Pass		2x
PI 541362	CPYR 186.004	P. communis L.	Doyenne de Saumur	France	Communis	NCGR	Pass		2x
PI 255610	CPYR 189.003	P. communis L.	Doyenne Flon Aine	France	Communis	NCGR	Fail	QC CR	2x
PI 541176	CPYR 190.002	P. communis L.	Doyenne Goubault	France	Communis	NCGR	Pass		2x
PI 541180	CPYR 196.002	P. communis L.	Duchesse de Berry d'Ete	France	Communis	NCGR	Pass		2x
PI 279330	CPYR 197.002	P. communis L.	Duchesse de Bordeaux (= Beurré Perrault)	France	Communis	NCGR	Pass		2x
PI 541181	CPYR 199.001	P. communis L.	Duchesse de Brissac	France	Communis	NCGR	Pass		2x
PI 541182	CPYR 200.001	P. communis L.	Duchesse de Mouchy	France	Communis	NCGR	Pass		2x
PI 541118	CPYR 201.001	P. communis L.	Anjou - Dwarf	United States	Communis	NCGR	Pass		2x
PI 541118	CPYR 201.001_2	P. communis L.	Anjou - Dwarf	United States	Communis	NCGR	Pass		2x
PI 541183	CPYR 202.003	P. communis L.	Early Harvest (=Chambers)	United States-Maryland	Communis	NCGR	Fail	QC CR	2x
PI 541479	CPYR 2022.001	P. communis L.	Laxinoua	Uncertain	Communis	NCGR	Pass		2x
PI 541485	CPYR 2028.003	P. communis L.	Hessle	United Kingdom	Communis	NCGR	Pass		2x
PI 541486	CPYR 2029.001	P. communis L.	Winnals Longdon	United Kingdom	Communis	NCGR	Pass		2x
PI 541488	CPYR 2031.001	P. communis L.	Olivier de Serres	France	Communis	NCGR	Pass		2x
PI 541489	CPYR 2032.002	P. communis L.	Alexandrina Bivort	Belgium	Communis	NCGR	Pass		2x
PI 541184	CPYR 204.001	P. communis L.	Early Seckel	United States-New York	Communis	NCGR	Pass		2x
PI 392319	CPYR 205.002	P. communis L.	Ecmianka	Bulgaria	Communis	NCGR	Pass		2x
PI 311714	CPYR 206.001	P. communis L.	Eletta Morettini	Italy	Communis	NCGR	Pass		2x
PI 541308	CPYR 208.001	P. communis L.	Bartlett - Eller	United States-Washington	Communis	NCGR	Pass		2x
PI 541365	CPYR 21.001	P. communis L.	Anjou - Naumes	United States	Communis	NCGR	Pass		2x
PI 290783	CPYR 210.003	P. communis L.	Epine de Mai	France	Communis	NCGR	Pass		2x
PI 541501	CPYR 2105.002	P. communis L.	June Sugar	United States	Communis	NCGR	Pass		2x
PI 541502	CPYR 2106.001	P. communis L.	Louise Bonne d'Avranches (L.B. de Jersey)	France-Normandy	Communis	NCGR	Pass		2x
PI 541503	CPYR 2107.002	P. communis L.	Sheldon	United States-New York	Communis	NCGR	Pass		2x
PI 541505	CPYR 2110.004	P. communis L.	Nova	United States	Communis	NCGR	Pass		2x
PI 541507	CPYR 2113.002	P. communis L.	Idaho	United States-Idaho	Communis	NCGR	Pass		2x
PI 541509	CPYR 2115.001	P. communis L.	Bosc - Gebhard Russetless	United States-Oregon	Communis	NCGR	Pass		2x
PI 541510	CPYR 2118.001	P. communis L.	Fin de Siecle	Uncertain	Communis	NCGR	Pass		2x
PI 541514	CPYR 2122.005	P. communis L.	Duchesse Bererd	France	Communis	NCGR	Fail	QC CR	2x
PI 541515	CPYR 2123.002	P. communis L.	Beurré Naghin	Belgium	Communis	NCGR	Pass		2x
PI 541516	CPYR 2124.002	P. communis L.	Doree de Bourgogne	Uncertain	Communis	NCGR	Pass		2x
PI 541517	CPYR 2125.001	P. communis L.	President Deviolaine	Uncertain	Communis	NCGR	Pass		2x
PI 541519	CPYR 2127.002	P. communis L.	Passe Colmar	Belgium	Communis	NCGR	Pass		2x
PI 541520	CPYR 2128.001	P. communis L.	Swiss Bergamotte	Switzerland	Communis	NCGR	Pass		2x
PI 541521	CPYR 2129.002	P. communis L.	Pierre Corneille	France	Communis	NCGR	Fail	QC CR	2x
PI 541522	CPYR 2130.001	P. communis L.	Charles Ernest	France	Communis	NCGR	Pass		2x
PI 541523	CPYR 2131.001	P. communis L.	Bergamotte de Baillargues	Uncertain	Communis	NCGR	Pass		2x
PI 541461	CPYR 2143.001	P. communis L.	F.12-173 (P-2366)	France	Communis	NCGR	Pass		2x
PI 541462	CPYR 2144.001	P. communis L.	G.28.120 (P-2363)	France	Communis	NCGR	Pass		2x
PI 541534	CPYR 2150.004	P. communis L.	Doyenne du Comice - Regal Red	United States-Oregon	Communis	NCGR	Pass		2x
PI 541535	CPYR 2198.003	P. communis L.	Doyenne du Comice - Crimson Gem	United States-Oregon	Communis	NCGR	Pass		2x
PI 541536	CPYR 2199.001	P. communis L.	Doyenne du Comice - Crimson Gem #2	United States-Oregon	Communis	NCGR	Pass		2x
PI 617527	CPYR 2204.004	P. communis L.	Jiugnos	Italy-Sicily	Communis	NCGR	Pass		2x
PI 541537	CPYR 2206.002	P. communis L.	Orcas	United States-Washington	Communis	NCGR	Pass		2x
PI 541538	CPYR 2207.001	P. communis L.	Rescue	Canada-British Columbia	Communis	NCGR	Pass		2x
PI 255611	CPYR 222.003	P. communis L.	Favorite Morel	France	Communis	NCGR	Pass		2x
PI 541309	CPYR 224.001	P. communis L.	Fertility (not 4x)	United Kingdom	Communis	NCGR	Pass		2x
PI 541539	CPYR 2253.006	P. communis L.	Figue d'Alencon	France	Communis	NCGR	Pass		2x
PI 541540	CPYR 2266.003	P. communis L.	Laxton's Record	United Kingdom-England	Communis	NCGR	Pass		2x
PI 541541	CPYR 2267.003	P. communis L.	Laxton's Early Market	United Kingdom-England	Communis	NCGR	Pass		2x
PI 541542	CPYR 2268.002	P. communis L.	Laxton's Foremost	United Kingdom-England	Communis	NCGR	Pass		2x
PI 541543	CPYR 2269.001	P. communis L.	Laxton's Superb	United Kingdom-England	Communis	NCGR	Pass		2x
PI 541544	CPYR 2270.001	P. communis L.	General Tottleben	United Kingdom	Communis	NCGR	Pass		2x
PI 541545	CPYR 2271.001	P. communis L.	Princess	United Kingdom	Communis	NCGR	Pass		2x
PI 541546	CPYR 2272.001	P. communis L.	Ottawa 291 [O-291]	Canada	Communis	NCGR	Pass		2x
PI 541547	CPYR 2273.001	P. communis L.	Golden Spice	United States-Minnesota	Communis	NCGR	Pass		2x
PI 541967	CPYR 2275.001	P. communis L.	Romania 138-31-38	Romania	Communis	NCGR	Pass		2x
PI 541968	CPYR 2276.001	P. communis L.	Romania 138-5-22	Romania	Communis	NCGR	Pass		2x
PI 541969	CPYR 2277.001	P. communis L.	Romania 17-4/5-32	Romania	Communis	NCGR	Pass		2x
PI 541549	CPYR 2278.002	P. communis L.	Pioneer No. 3	Canada-Alberta	Communis	NCGR	Pass		2x
PI 541550	CPYR 2279.001	P. communis L.	Remy Chatenay	France	Communis	NCGR	Pass		2x
PI 263680	CPYR 228.001	P. communis L.	Belle Lucrative (=Fondante D'Automne)	Belgium	Communis	NCGR	Pass		2x
PI 541552	CPYR 2281.001	P. communis L.	Doyenne Perault	France	Communis	NCGR	Pass		2x
PI 541553	CPYR 2282.001	P. communis L.	Jeanne d'Arc	France	Communis	NCGR	Pass		2x
PI 541554	CPYR 2283.001	P. communis L.	Frangipane	France	Communis	NCGR	Pass		2x
PI 541555	CPYR 2284.001	P. communis L.	Fiorenza	Italy	Communis	NCGR	Pass		2x
PI 541970	CPYR 2288.001	P. communis L.	B-22	South Africa	Communis	NCGR	Pass		2x
PI 541477	CPYR 2295.001	P. communis L.	Hudar	United States	Communis	NCGR	Pass		2x
PI 541480	CPYR 2296.001	P. communis L.	Manning-Miller	United States-New York	Communis	NCGR	Pass		2x
PI 617529	CPYR 2297.001	P. communis L.	Stacey	United States-Maine	Communis	NCGR	Pass		2x
PI 617530	CPYR 2298.001	P. communis L.	Waterville	United States-Vermont	Communis	NCGR	Pass		2x
PI 231889	CPYR 230.001	P. communis L.	Fondante de Charneu	Belgium	Communis	NCGR	Pass		2x
PI 541190	CPYR 231.002	P. communis L.	Fondante de Moulins Lille	France	Communis	NCGR	Pass		2x
PI 541190	CPYR 231.002_2	P. communis L.	Fondante de Moulins Lille	France	Communis	NCGR	Pass		2x
PI 617532	CPYR 2329.001	P. communis L.	Colette	United States-Illinois	Communis	NCGR	Pass		2x
PI 617534	CPYR 2331.001	P. communis L.	Fame	Uncertain	Communis	NCGR	Pass		2x
PI 617536	CPYR 2335.001	P. communis L.	Bartlett - French Compatible	United States	Communis	NCGR	Pass		2x
PI 617538	CPYR 2339.002	P. communis L.	Poite Berringer	Uncertain	Communis	NCGR	Pass		2x
PI 143977	CPYR 234.002	P. communis L.	Forostovsky	Former Soviet Union	Communis	NCGR	Pass		2x
PI 324127	CPYR 235.002	P. communis L.	Fragrante	Italy	Communis	NCGR	Pass		2x
PI 617544	CPYR 2352.001	P. communis L.	Doina	Romania	Communis	NCGR	Pass		2x
PI 617545	CPYR 2354.001	P. communis L.	Aromata di Bistrita	Romania	Communis	NCGR	Pass		2x
PI 617546	CPYR 2357.001	P. communis L.	Republica	Romania	Communis	NCGR	Pass		2x
PI 312498	CPYR 2358.001	P. communis L.	Grumkower Butter Birne	Uncertain	Communis	NCGR	Pass		2x
PI 125404	CPYR 2359.001	P. communis L.	Pear from Michurinsk	Former Soviet Union	Communis	NCGR	Pass		2x
PI 541192	CPYR 236.002	P. communis L.	Frederick Clapp	United States-Massachusetts	Communis	NCGR	Pass		2x
PI 617547	CPYR 2360.002	P. communis L.	Lakewood	United States	Communis	NCGR	Pass		2x
PI 617549	CPYR 2363.001	P. communis L.	Morgan	United States-Tennessee	Communis	NCGR	Pass		2x
PI 617551	CPYR 2365.002	P. communis L.	Hall 20	United States	Communis	NCGR	Pass		2x
PI 131743	CPYR 2367.001	P. communis L.	Professor Molon	Italy	Communis	NCGR	Pass		2x
PI 617552	CPYR 2369.001	P. communis L.	Cedar Lane Farm 1	United States	Communis	NCGR	Pass		2x
PI 617553	CPYR 2370.001	P. communis L.	Cedar Lane Farm 3	United States	Communis	NCGR	Pass		2x
PI 617554	CPYR 2371.001	P. communis L.	Bantam	United States-Minnesota	Communis	NCGR	Pass		2x
PI 617555	CPYR 2372.001	P. communis L.	Bileu	Uncertain	Communis	NCGR	Pass		2x
PI 617555	CPYR 2372.002	P. communis L.	Bileu	Uncertain	Communis	NCGR	Pass		2x
PI 617557	CPYR 2374.001	P. communis L.	Placer	Uncertain	Communis	NCGR	Pass		2x
PI 637985	CPYR 2375.003	P. communis L.	Autumn Red	United States	Communis	NCGR	Pass		2x
PI 637986	CPYR 2376.001	P. communis L.	Bosc - Golden Russet	United States-Oregon	Communis	NCGR	Pass		2x
PI 617558	CPYR 2377.002	P. communis L.	Anjou - Columbia Red (Euwer Anjou)	United States-Oregon	Communis	NCGR	Pass		2x
CPYR 2378	CPYR 2378.001	P. communis L.	Red Silk	United States	Communis	NCGR	Pass		2x
PI 280033	CPYR 238.003	P. communis L.	Gansel's Bergamot	United Kingdom-England	Communis	NCGR	Pass		2x
CPYR 2380	CPYR 2380.001	P. communis L.	Rubiyat	United States	Communis	NCGR	Pass		2x
PI 617562	CPYR 2385.001	P. communis L.	Harrow Sweet (HW 609) - IPR expires 2015	Canada-Ontario	Communis	NCGR	Pass		2x
PI 617563	CPYR 2392.001	P. communis L.	Earlibrite	Canada-Nova Scotia	Communis	NCGR	Pass		2x
PI 617564	CPYR 2393.001	P. communis L.	Dave's Delight	Canada-Nova Scotia	Communis	NCGR	Pass		2x
PI 541194	CPYR 240.002	P. communis L.	General Galliene	France	Communis	NCGR	Pass		2x
PI 541524	CPYR 2437.001	P. communis L.	Delbard Premiere	France	Communis	NCGR	Pass		2x
PI 654914	CPYR 2438.001	P. communis L.	Romania 14/125 F2-3-131	Romania	Communis	NCGR	Pass		2x
PI 654915	CPYR 2439.001	P. communis L.	Romania 4/115 F2-8-194	Romania	Communis	NCGR	Pass		2x
PI 264194	CPYR 244.004	P. communis L.	Gieser Wildeman	Netherlands	Communis	NCGR	Pass		2x
PI 665776	CPYR 2440.002	P. communis L.	Napoca	Romania	Communis	NCGR	Pass		2x
PI 665782	CPYR 2442.001	P. communis L.	Pyvert [Vert] (Genetic Dwarf)	France	Communis	NCGR	Pass		2x
PI 654920	CPYR 2449.001	P. communis L.	Colmar d'Ete	Uncertain	Communis	NCGR	Pass		2x
PI 654921	CPYR 2450.001	P. communis L.	Magnate	Uncertain	Communis	NCGR	Pass		2x
PI 617571	CPYR 2454.001	P. communis L.	Enie	Canada-Ontario	Communis	NCGR	Pass		2x
PI 617572	CPYR 2455.001	P. communis L.	Miney	Canada-Ontario	Communis	NCGR	Pass		2x
PI 617573	CPYR 2456.001	P. communis L.	Carrick	United States-Tennessee	Communis	NCGR	Pass		2x
PI 617575	CPYR 2491.001	P. communis L.	Louise Bonne d'Avranches Panachee (=variagated)	France	Communis	NCGR	Pass		2x
PI 617577	CPYR 2498.001	P. communis L.	Mission La Purisima Pear 18-H	United States	Communis	NCGR	Pass		2x
PI 617579	CPYR 2500.001	P. communis L.	Mission La Purisima Pear 1-A	United States	Communis	NCGR	Pass		2x
PI 617580	CPYR 2501.001	P. communis L.	Mission La Purisima Pear 2-A	United States	Communis	NCGR	Pass		2x
PI 617581	CPYR 2502.001	P. communis L.	Mission La Purisima Pear 17-G	United States	Communis	NCGR	Pass		2x
PI 617582	CPYR 2503.001	P. communis L.	Mission La Purisima Pear 1-C	United States	Communis	NCGR	Pass		2x
PI 617584	CPYR 2505.001	P. communis L.	Joey's Red Flesh Pear (=Blutbirne?)	Uncertain	Communis	NCGR	Pass		2x
PI 617585	CPYR 2506.002	P. communis L.	Premices de Maria Lesueur	Uncertain	Communis	NCGR	Pass		2x
PI 617593	CPYR 2517.001	P. communis L.	Rombough Mite Resistant Pear #1	United States	Communis	NCGR	Pass		2x
PI 617594	CPYR 2518.001	P. communis L.	Potomac	United States-Maryland	Communis	NCGR	Pass		2x
PI 617595	CPYR 2519.001	P. communis L.	US 309	United States	Communis	NCGR	Pass		2x
PI 617603	CPYR 2528.001	P. communis L.	Southern Bartlett	United States	Communis	NCGR	Fail	QC CR	2x
PI 617604	CPYR 2529.001	P. communis L.	Blakeley's Bartlett	United States	Communis	NCGR	Pass		2x
PI 541197	CPYR 253.003	P. communis L.	Grand Champion (Gorham sport)	United States-Oregon	Communis	NCGR	Pass		2x
PI 617605	CPYR 2530.002	P. communis L.	Bartlett - Low Chill from S. Africa	South Africa	Communis	NCGR	Pass		2x
PI 617607	CPYR 2532.001	P. communis L.	Illinois 80E-1 (Illinois selection from Russian seed)	United States-Illinois	Communis	NCGR	Pass		2x
PI 665740	CPYR 2533.001	P. communis L.	Concorde	United Kingdom-England	Communis	NCGR	Pass		2x
PI 617610	CPYR 2536.001	P. communis L.	Orlovskaja Zolotistaja	Russian Federation	Communis	NCGR	Pass		2x
PI 617611	CPYR 2537.001	P. communis L.	Nadezda (Hope)	Russian Federation	Communis	NCGR	Pass		2x
PI 617612	CPYR 2538.001	P. communis L.	Oranzhevaja	Russian Federation	Communis	NCGR	Pass		2x
PI 324128	CPYR 254.002	P. communis L.	Grata	Italy	Communis	NCGR	Pass		2x
PI 617616	CPYR 2542.001	P. communis L.	Moknine No. 4 - Tunisia	Tunisia	Communis	NCGR	Pass		2x
PI 617617	CPYR 2543.001	P. communis L.	Arbi	Tunisia	Communis	NCGR	Fail	QC CR	2x
PI 617622	CPYR 2550.001	P. communis L.	Anjou - Pine Grove Mutant	United States-Oregon	Communis	NCGR	Pass		2x
PI 617630	CPYR 2560.001	P. communis L.	Ottawa 291 [O-291]	Canada-Ontario	Communis	NCGR	Pass		2x
PI 617634	CPYR 2564.001	P. communis L.	Tait Dropmore	Canada	Communis	NCGR	Pass		2x
PI 617636	CPYR 2566.002	P. communis L.	Pertusati	France	Communis	NCGR	Pass		2x
PI 617637	CPYR 2567.002	P. communis L.	Souvenir du Congress	France	Communis	NCGR	Pass		2x
PI 617640	CPYR 2571.001	P. communis L.	Soldat Laboureur	United States	Communis	NCGR	Pass		2x
PI 617641	CPYR 2572.001	P. communis L.	Brignoles	France	Communis	NCGR	Pass		2x
PI 617644	CPYR 2575.001	P. communis L.	Poire d'Anis	United States	Communis	NCGR	Pass		2x
PI 617651	CPYR 2592.001	P. communis L.	Erwin's Delight	United States	Communis	NCGR	Pass		2x
PI 617652	CPYR 2593.001	P. communis L.	Untoasa de Geoagiu	Romania	Communis	NCGR	Fail	QC CR	2x
PI 541120	CPYR 26.001	P. communis L.	Ayer	United States-Kansas	Communis	NCGR	Pass		2x
PI 277525	CPYR 260.001	P. communis L.	Guenette (=Green Chisel)	Uncertain	Communis	NCGR	Pass		2x
PI 617667	CPYR 2612.001	P. communis L.	Vaughn	United States-Georgia	Communis	NCGR	Pass		2x
PI 617671	CPYR 2616.001	P. communis L.	Brown's Bartlett	United States	Communis	NCGR	Pass		2x
PI 541201	CPYR 262.001	P. communis L.	H.E.S. 25021 (Harrow Experiment Station)	Canada	Communis	NCGR	Pass		2x
PI 617675	CPYR 2620.001	P. communis L.	Beurré Six	Belgium	Communis	NCGR	Pass		2x
PI 617676	CPYR 2621.001	P. communis L.	Osenniaja Jakovleva		Communis	NCGR	Pass		2x
PI 617677	CPYR 2622.001	P. communis L.	Yungen		Communis	NCGR	Pass		2x
Q 21361	CPYR 2627.002	P. communis L.	Timpurii de Dimbovita	Romania	Communis	NCGR	Fail	QC CR	2x
Q 21368	CPYR 2628.003	P. communis L.	Para Toto R-091	Romania	Communis	NCGR	Pass		2x
Q 22102	CPYR 2629.003	P. communis L.	Prosemica	Yugoslavia	Communis	NCGR	Pass		2x
Q 22419	CPYR 2630.004	P. communis L.	Romania 8/102 F2-25-6	Romania	Communis	NCGR	Pass		2x
PI 665777	CPYR 2631.002	P. communis L.	Sidi Bou Ali No 3 - Tunisia	Tunisia	Communis	NCGR	Pass		2x
PI 541202	CPYR 264.002	P. communis L.	HW 601 (Harrow, Ontario)	Canada-Ontario	Communis	NCGR	Pass		2x
Q 25953	CPYR 2649.002	P. communis L.	Summer Beurré De Arenberg	United Kingdom	Communis	NCGR	Pass		2x
PI 541203	CPYR 265.001	P. communis L.	Harvest Queen (HW 602)	Canada-Ontario	Communis	NCGR	Pass		2x
PI 654925	CPYR 2650.004	P. communis L.	Marie Louise D'uccle	Belgium	Communis	NCGR	Pass		2x
PI 654927	CPYR 2655.002	P. communis L.	Gompapa	Pakistan-Northern Areas	Communis	NCGR	Pass		2x
Q 27453	CPYR 2671.002	P. communis L.	Frashishi	Pakistan-Azad Kashmir	Communis	NCGR	Pass		2x
Q 27589	CPYR 2676.003	P. communis L.	TE-53-16-55 (Czech Republic)	Czech Republic	Communis	NCGR	Pass		2x
Q 27590	CPYR 2677.002	P. communis L.	HL-III-2/79	Czech Republic	Communis	NCGR	Pass		2x
PI 654930	CPYR 2678.003	P. communis L.	Vila	Czech Republic	Communis	NCGR	Pass		2x
PI 665795	CPYR 2679.002	P. communis L.	TE-1839 (Czech Republic)	Czech Republic	Communis	NCGR	Pass		2x
Q 29573	CPYR 2685.003	P. communis L.	Camusina di Bonarcado	Italy	Communis	NCGR	Pass		2x
Q 29574	CPYR 2686.003	P. communis L.	Camusina di Cagliari	Italy	Communis	NCGR	Pass		2x
Q 29576	CPYR 2688.004	P. communis L.	Camusina Precoce	Italy	Communis	NCGR	Pass		2x
PI 654933	CPYR 2689.002	P. communis L.	De Su Duca	Portugal	Communis	NCGR	Pass		2x
Q 29579	CPYR 2691.002	P. communis L.	Mela di Laconi	Italy-Sardinia	Communis	NCGR	Pass		2x
PI 665800	CPYR 2693.003	P. communis L.	Etrusca	Italy	Communis	NCGR	Pass		2x
Q 36684	CPYR 2696.002	P. communis L.	Carigradsko Avce	Macedonia	Communis	NCGR	Pass		2x
PI 654935	CPYR 2698.004	P. communis L.	Zimska Kajuska	Macedonia	Communis	NCGR	Pass		2x
PI 617679	CPYR 2699.003	P. communis L.	BU 2/33 - Pyro II (P. communis rootstock clone)	Germany	Communis	NCGR	Pass		2x
CPYR 2700	CPYR 2700.001	P. communis L.	OH-11 (Pyriam) Rootstock Selection	France	Communis	NCGR	Pass		2x
CPYR 2701	CPYR 2701.001	P. communis L.	96.FI.13 (P. communis rootstock clone)	France	Communis	NCGR	Pass		2x
CPYR 2702	CPYR 2702.001	P. communis L.	96.FI.14 (P. communis rootstock clone)	France	Communis	NCGR	Pass		2x
PI 617680	CPYR 2703.002	P. communis L.	QR 708-2 (P. communis rootstock clone)	United Kingdom-England	Communis	NCGR	Pass		2x
CPYR 2704	CPYR 2704.002	P. communis L.	QR 708-12 (P. communis rootstock clone)	United Kingdom-England	Communis	NCGR	Fail	dQC	2x
PI 654936	CPYR 2706.001	P. communis L.	Bessemianka	Russian Federation	Communis	NCGR	Pass		2x
PI 617682	CPYR 2708.001	P. communis L.	Fox 16 (P. communis rootstock clone)	Italy	Communis	NCGR	Pass		2x
PI 255612	CPYR 271.008	P. communis L.	Hebe	United States-South Carolina	Communis	NCGR	Pass		2x
PI 617684	CPYR 2712.003	P. communis L.	Dunn Adobe Pear	United States-California	Communis	NCGR	Pass		2x
PI 617685	CPYR 2713.001	P. communis L.	I-5 Milepost 238	United States-Oregon	Communis	NCGR	Pass		2x
CPYR 2715	CPYR 2715.003	P. communis L.	Onondaga (VanElverdinghe source)	United States-Connecticut	Communis	NCGR	Pass		2x
PI 641282	CPYR 2724.001	P. communis L.	Comtesse de Paris	Belgium	Communis	NCGR	Pass		2x
PI 637998	CPYR 2737.001	P. communis L.	Bartlett - Russet (Moyer)	Canada-Ontario	Communis	NCGR	Pass		2x
PI 641283	CPYR 2738.001	P. communis L.	Philip	Canada-Saskatchewan	Communis	NCGR	Pass		2x
PI 665801	CPYR 2740.001	P. communis L.	N 217-27.12 (rootstock selection)	Russia	Communis	NCGR	Fail	QC CR	2x
PI 654940	CPYR 2741.001	P. communis L.	Sarteau Rogue	France	Communis	NCGR	Pass		2x
PI 665806	CPYR 2742.001	P. communis L.	India pear selection	India	Communis	NCGR	Pass		2x
Q 39602	CPYR 2743.001	P. communis L.	India pear selection	India	Communis	NCGR	Pass		2x
Q 39612	CPYR 2751.001	P. communis L.	India NIC 20822	India	Communis	NCGR	Pass		2x
PI 654945	CPYR 2757.001	P. communis L.	Bellissime d'Hiver	France	Communis	NCGR	Pass		2x
PI 541205	CPYR 276.001	P. communis L.	Hendre Huffcap	United Kingdom	Communis	NCGR	Pass		2x
PI 541206	CPYR 277.002	P. communis L.	Henri Desportes	France	Communis	NCGR	Pass		2x
PI 654955	CPYR 2776.001	P. communis L.	Karadede 86-3 - Turkmenistan	Turkmenistan	Communis	NCGR	Pass		2x
PI 654957	CPYR 2779.001	P. communis L.	Severyanka Kzasroshokaya	Russian Federation	Communis	NCGR	Pass		2x
PI 665812	CPYR 2782.001	P. communis L.	Moorcroft	England	Communis	NCGR	Pass		2x
Q 43206	CPYR 2783.001	P. communis L.	Beth	England	Communis	NCGR	Pass		2x
PI 637999	CPYR 2791.001	P. communis L.	Anjou - Striped	United States-Oregon	Communis	NCGR	Pass		2x
PI 541121	CPYR 28.002	P. communis L.	Bartlett - Bagley Russet	United States	Communis	NCGR	Pass		2x
PI 665811	CPYR 2806.001	P. communis L.	Green Horse	United Kingdom	Communis	NCGR	Pass		2x
PI 641291	CPYR 2811.001	P. communis L.	Burford Pear	United States-Virginia	Communis	NCGR	Pass		2x
PI 206610	CPYR 282.002	P. communis L.	Hortellet	France	Communis	NCGR	Pass		2x
PI 206610	CPYR 282.002_2	P. communis L.	Hortellet	France	Communis	NCGR	Pass		2x
PI 638013	CPYR 2823.001	P. communis L.	Bloodgood (=Julienne?)	United States-New York	Communis	NCGR	Pass		2x
PI 638014	CPYR 2824.001	P. communis L.	Waverly	United States-Oregon	Communis	NCGR	Pass		2x
PI 638016	CPYR 2826.001	P. communis L.	Yaquina (Payson)	United States-Oregon	Communis	NCGR	Pass		2x
PI 638019	CPYR 2829.001	P. communis L.	X-Ceptional	United States-Oregon	Communis	NCGR	Pass		2x
PI 541208	CPYR 284.001	P. communis L.	Hoskins	United States-Tennessee	Communis	NCGR	Pass		2x
PI 657920	CPYR 2846.002	P. communis L.	Zebra Pear O.P. - Georgia	Georgia-Kartli	Communis	NCGR	Pass		2x
PI 657920	CPYR 2846.004	P. communis L.	Zebra Pear O.P. - Georgia	Georgia-Kartli	Communis	NCGR	Pass		2x
PI 657920	CPYR 2846.005	P. communis L.	Zebra Pear O.P. - Georgia	Georgia-Kartli	Communis	NCGR	Pass		2x
PI 657920	CPYR 2846.006	P. communis L.	Zebra Pear O.P. - Georgia	Georgia-Kartli	Communis	NCGR	Pass		2x
PI 541209	CPYR 285.003	P. communis L.	Hourdequin	France-Angers	Communis	NCGR	Pass		2x
PI 654962	CPYR 2851.001	P. communis L.	SIM 117-7 (Alberta, Canada)	Canada-Alberta	Communis	NCGR	Pass		2x
PI 665808	CPYR 2858.001	P. communis L.	Pamyati Yakoleva	Russian Federation	Communis	NCGR	Pass		2x
PI 665773	CPYR 2859.001	P. communis L.	Zutica	Yugoslavia-Serbia	Communis	NCGR	Pass		2x
PI 541210	CPYR 286.004	P. communis L.	Howell - Sport	United States	Communis	NCGR	Pass		2x
PI 665774	CPYR 2860.001	P. communis L.	Ilinjaca		Communis	NCGR	Pass		2x
PI 665810	CPYR 2862.001	P. communis L.	Jarve Seemik	Estonia	Communis	NCGR	Pass		2x
PI 654963	CPYR 2864.001	P. communis L.	Sampionka	Serbia	Communis	NCGR	Pass		2x
PI 665798	CPYR 2865.001	P. communis L.	Buttidu de Austu	Italy	Communis	NCGR	Pass		2x
Q 43922	CPYR 2867.001	P. communis L.	Plant de Blanc		Communis	NCGR	Pass		2x
Q 27593	CPYR 2873.001	P. communis L.	Diana	Czech Republic	Communis	NCGR	Pass		2x
PI 665802	CPYR 2877.001	P. communis L.	Shakarok	Turkmenistan	Communis	NCGR	Pass		2x
PI 657922	CPYR 2881.001	P. communis L.	Blake's Pride	United States-West Virginia	Communis	NCGR	Pass		2x
Q 44751	CPYR 2891.001	P. communis L.	Sulani	Georgia-Kakheti	Communis	NCGR	Pass		2x
Q 44758	CPYR 2898.001	P. communis L.	Hand Village Pear AM-2006-225	Armenia-Syunik	Communis	NCGR	Pass		2x
CPYR 2913	CPYR 2913.001	P. communis L.	96.FI.12 (P. communis rootstock clone)	France	Communis	NCGR	Pass		2x
CPYR 2915	CPYR 2915.001	P. communis L.	G.45.11		Communis	NCGR	Pass		2x
PI 657926	CPYR 2919.001	P. communis L.	Cabot	United States-Massachusetts	Communis	NCGR	Pass		2x
PI 280034	CPYR 292.001	P. communis L.	Huyshe's Victoria	United Kingdom	Communis	NCGR	Pass		2x
PI 657929	CPYR 2922.001	P. communis L.	Sauvignac	Canada-Quebec	Communis	NCGR	Pass		2x
PI 665742	CPYR 2926.001	P. communis L.	Riehl Best	United States-Illinois	Communis	NCGR	Pass		2x
Q 44386	CPYR 2930.002	P. communis L.	Lutsu Voipirn	Estonia	Communis	NCGR	Pass		2x
Q 44169	CPYR 2944.001	P. communis L.	De Cloche (3x)		Communis	NCGR	Pass		2x
PI 665813	CPYR 2945.001	P. communis L.	Jaunette		Communis	NCGR	Pass		2x
PI 665753	CPYR 2946.001	P. communis L.	Beurré Crapaud		Communis	NCGR	Pass		2x
PI 665753	CPYR 2946.001_2	P. communis L.	Beurré Crapaud		Communis	NCGR	Pass		2x
CPYR 2947	CPYR 2947.001	P. communis L.	Faccia della Madonna	Italy	Communis	NCGR	Pass		2x
CPYR 2948	CPYR 2948.001	P. communis L.	Mission San Carlos Pear 1	United States	Communis	NCGR	Pass		2x
CPYR 2950	CPYR 2950.001	P. communis L.	Mission San Carlos Pear 3	United States	Communis	NCGR	Pass		2x
PI 665754	CPYR 2951.001	P. communis L.	Gldani Pear G10-120	Georgia	Communis	NCGR	Pass		2x
CPYR 2956	CPYR 2956.001	P. communis L.	Horner 10	United States-Oregon	Communis	NCGR	Pass		2x
PI 665756	CPYR 2957.001	P. communis L.	Bartlett - John Muir Gravesite No. 85		Communis	NCGR	Pass		2x
CPYR 2960	CPYR 2960.001	P. communis L.	Rutter	United States-Pennsylvania	Communis	NCGR	Pass		2x
CPYR 2976	CPYR 2976.001	P. communis L.	Doyenne du Comice - Taylor's Gold	New Zealand	Communis	NCGR	Pass		2x
CPYR 2977	CPYR 2977.001	P. communis L.	Paragon	United States-Oregon	Communis	NCGR	Pass		2x
Q 24302	CPYR 2978.001	P. communis L.	Malti	Tunisia	Communis	NCGR	Pass		2x
PI 279336	CPYR 298.002	P. communis L.	Itala Pirovano	Italy	Communis	NCGR	Pass		2x
Q 39539	CPYR 2983.001	P. communis L.	Birleshik 84-1 - Turkmenistan	Turkmenistan	Communis	NCGR	Pass		2x
Q 39605	CPYR 2984.001	P. communis L.	India NIC 19390	India	Communis	NCGR	Fail	QC CR	2x
Q 43936	CPYR 2986.001	P. communis L.	Arlingham Squash	United Kingdom-England	Communis	NCGR	Pass		2x
Q 43939	CPYR 2987.001	P. communis L.	Oldfield	United Kingdom-England	Communis	NCGR	Pass		2x
CPYR 2988	CPYR 2988.001	P. communis L.	Gem (US 71655-014)	United States-West Virginia	Communis	NCGR	Pass		2x
CPYR 2991	CPYR 2991.001	P. communis L.	John Day Fossil Beds Pear No. 3	United States-Oregon	Communis	NCGR	Pass		2x
CPYR 2993	CPYR 2993.001	P. communis L.	Kings Valley Pear 2	United States-Oregon	Communis	NCGR	Pass		2x
Q 43110	CPYR 3001.001	P. communis L.	India IC 19392B	India	Communis	NCGR	Pass		2x
Q 39533	CPYR 3003.001	P. communis L.	Turkmenistan No. 8	Turkmenistan	Communis	NCGR	Pass		2x
CPYR 3005	CPYR 3005.001	P. communis L.	Belle Pear	United States	Communis	NCGR	Pass		2x
CPYR 3006	CPYR 3006.001	P. communis L.	Fowler Pear	United States-Washington	Communis	NCGR	Pass		2x
PI 307541	CPYR 301.002	P. communis L.	Jalovcovka	Poland	Communis	NCGR	Pass		2x
CPYR 3011	CPYR 3011.001	P. communis L.	Suij	United States	Communis	NCGR	Pass		2x
CPYR 3014	CPYR 3014.001	P. communis L.	Loreli's Favorite	United States-Oregon	Communis	NCGR	Pass		2x
PI 49490	CPYR 3015.001	P. communis L.	Giant Seckel	United States-Oregon	Communis	NCGR	Pass		2x
CPYR 3016	CPYR 3016.001	P. communis L.	Flattened Pear	United States-Oregon	Communis	NCGR	Pass		2x
PI 285530	CPYR 304.001	P. communis L.	Johantorp	Sweden	Communis	NCGR	Pass		2x
PI 292376	CPYR 307.001	P. communis L.	Jubileinaia	Russian Federation-Bryansk Region	Communis	NCGR	Pass		2x
PI 541122	CPYR 31.003	P. communis L.	Barillet Deschamp	France	Communis	NCGR	Pass		2x
PI 541122	CPYR 31.003	P. communis L.	Barillet Deschamp	France	Communis	NCGR	Pass		2x
PI 282972	CPYR 311.004	P. communis L.	Kair Aarmund	Czech Republic	Communis	NCGR	Pass		2x
PI 541312	CPYR 313.002	P. communis L.	Kalle	United States-Michigan	Communis	NCGR	Pass		2x
PI 307542	CPYR 320.002	P. communis L.	Kiparyjska	Poland	Communis	NCGR	Pass		2x
PI 295680	CPYR 327.003	P. communis L.	Kruidernier	Netherlands	Communis	NCGR	Pass		2x
PI 541313	CPYR 331.001	P. communis L.	Lacock No. 6	United States-Montana	Communis	NCGR	Pass		2x
PI 295092	CPYR 335.001	P. communis L.	Lajre (3x)	Sweden	Communis	NCGR	Pass		2x
PI 541212	CPYR 339.002	P. communis L.	Lawrence	United States-New York	Communis	NCGR	Pass		2x
PI 541213	CPYR 340.001	P. communis L.	Lawson	United States-New York	Communis	NCGR	Pass		2x
PI 263682	CPYR 341.003	P. communis L.	Le Brun	France	Communis	NCGR	Pass		2x
PI 541214	CPYR 345.003	P. communis L.	Lehoux Grignon	Uncertain	Communis	NCGR	Pass		2x
PI 541215	CPYR 346.001	P. communis L.	Lemon	Former Soviet Union	Communis	NCGR	Pass		2x
PI 318867	CPYR 347.001	P. communis L.	Leopardo Morettini	Italy	Communis	NCGR	Pass		2x
PI 541124	CPYR 35.001	P. communis L.	Barnet	United Kingdom-England	Communis	NCGR	Pass		2x
PI 282973	CPYR 351.003	P. communis L.	Lezinova	Czech Republic	Communis	NCGR	Pass		2x
PI 541216	CPYR 352.004	P. communis L.	Lieutenant Poidevin	France-Maine-et-Loire	Communis	NCGR	Pass		2x
PI 541217	CPYR 354.001	P. communis L.	Lincoln	United States-Illinois	Communis	NCGR	Pass		2x
PI 541219	CPYR 357.003	P. communis L.	Longworth	United States-Iowa	Communis	NCGR	Pass		2x
PI 215321	CPYR 36.002	P. communis L.	Baronne Leroy	France	Communis	NCGR	Pass		2x
PI 541221	CPYR 361.002	P. communis L.	Louis Vilmorin	France	Communis	NCGR	Pass		2x
PI 541222	CPYR 362.001	P. communis L.	Lowry No. 1	United States	Communis	NCGR	Fail	dQC	2x
PI 541223	CPYR 364.002	P. communis L.	Lucy Duke	United States-North Carolina	Communis	NCGR	Pass		2x
PI 282974	CPYR 365.005	P. communis L.	Lukavanski	Czech Republic	Communis	NCGR	Fail	QC CR	2x
PI 541322	CPYR 367.001	P. communis L.	Luscious	United States-South Dakota	Communis	NCGR	Pass		2x
PI 541224	CPYR 370.001	P. communis L.	Madame Andre Leroy	France	Communis	NCGR	Pass		2x
PI 255614	CPYR 371.001	P. communis L.	Madame Boutant	France	Communis	NCGR	Pass		2x
PI 541225	CPYR 372.003	P. communis L.	Madame Favre	France	Communis	NCGR	Pass		2x
PI 541225	CPYR 372.003_2	P. communis L.	Madame Favre	France	Communis	NCGR	Pass		2x
PI 541226	CPYR 373.003	P. communis L.	Madame Lye Baltet	France	Communis	NCGR	Pass		2x
PI 123968	CPYR 374.002	P. communis L.	Madame Soulanges	France	Communis	NCGR	Pass		2x
PI 300693	CPYR 38.001_02	P. communis L.	Bartlett	United Kingdom-England	Communis	NCGR	Pass		2x
PI 300693	CPYR 38.001_02	P. communis L.	Bartlett	United Kingdom-England	Communis	NCGR	Pass		2x
PI 300693	CPYR 38.001_02	P. communis L.	Bartlett	United Kingdom-England	Communis	NCGR	Pass		2x
PI 300693	CPYR 38.001_03	P. communis L.	Bartlett	United Kingdom-England	Communis	NCGR	Pass		2x
PI 300693	CPYR 38.001_03	P. communis L.	Bartlett	United Kingdom-England	Communis	NCGR	Pass		2x
PI 300693	CPYR 38.001_04	P. communis L.	Bartlett	United Kingdom-England	Communis	NCGR	Pass		2x
PI 300693	CPYR 38.001_04	P. communis L.	Bartlett	United Kingdom-England	Communis	NCGR	Pass		2x
PI 300693	CPYR 38.001_04	P. communis L.	Bartlett	United Kingdom-England	Communis	NCGR	Pass		2x
PI 300693	CPYR 38.001_05	P. communis L.	Bartlett	United Kingdom-England	Communis	NCGR	Pass		2x
PI 300693	CPYR 38.001_05	P. communis L.	Bartlett	United Kingdom-England	Communis	NCGR	Pass		2x
PI 300693	CPYR 38.001_05	P. communis L.	Bartlett	United Kingdom-England	Communis	NCGR	Pass		2x
PI 300693	CPYR 38.001_06	P. communis L.	Bartlett	United Kingdom-England	Communis	NCGR	Pass		2x
PI 300693	CPYR 38.001_06	P. communis L.	Bartlett	United Kingdom-England	Communis	NCGR	Pass		2x
PI 300693	CPYR 38.001_06	P. communis L.	Bartlett	United Kingdom-England	Communis	NCGR	Pass		2x
PI 300693	CPYR 38.001_07	P. communis L.	Bartlett	United Kingdom-England	Communis	NCGR	Pass		2x
PI 300693	CPYR 38.001_07	P. communis L.	Bartlett	United Kingdom-England	Communis	NCGR	Pass		2x
PI 300693	CPYR 38.001_07	P. communis L.	Bartlett	United Kingdom-England	Communis	NCGR	Pass		2x
PI 300693	CPYR 38.001_09	P. communis L.	Bartlett	United Kingdom-England	Communis	NCGR	Pass		2x
PI 300693	CPYR 38.001_09	P. communis L.	Bartlett	United Kingdom-England	Communis	NCGR	Pass		2x
PI 300693	CPYR 38.001_09	P. communis L.	Bartlett	United Kingdom-England	Communis	NCGR	Pass		2x
PI 541228	CPYR 380.004	P. communis L.	Marchland	Uncertain	Communis	NCGR	Pass		2x
PI 255615	CPYR 383.004	P. communis L.	Mariette de Millepieds	France	Communis	NCGR	Pass		2x
PI 264196	CPYR 384.001	P. communis L.	Mathilde Recq. 68	France	Communis	NCGR	Pass		2x
PI 324132	CPYR 391.002	P. communis L.	Mellina	Italy	Communis	NCGR	Pass		2x
PI 541232	CPYR 392.002	P. communis L.	Mendel	United States-Minnesota	Communis	NCGR	Pass		2x
PI 541233	CPYR 393.003	P. communis L.	Messire Jean	France	Communis	NCGR	Pass		2x
PI 292507	CPYR 396.002	P. communis L.	Bartlett - Sensation Red	Australia-Victoria	Communis	NCGR	Pass		2x
PI 541234	CPYR 397.002	P. communis L.	Monchallard	France-Dordogue	Communis	NCGR	Pass		2x
PI 541314	CPYR 398.001	P. communis L.	Mooers	United States-Tennessee	Communis	NCGR	Pass		2x
PI 541314	CPYR 398.001_2	P. communis L.	Mooers	United States-Tennessee	Communis	NCGR	Pass		2x
PI 541315	CPYR 399.001	P. communis L.	Moonglow	United States-Maryland	Communis	NCGR	Pass		2x
PI 324133	CPYR 401.003	P. communis L.	Mora	Italy	Communis	NCGR	Pass		2x
PI 318869	CPYR 402.001	P. communis L.	Morettini 113	Italy	Communis	NCGR	Pass		2x
PI 282975	CPYR 403.003	P. communis L.	Muskatelka Prava	Czech Republic	Communis	NCGR	Pass		2x
PI 324134	CPYR 406.001	P. communis L.	Mustafabey	Turkey	Communis	NCGR	Pass		2x
PI 324134	CPYR 406.001_2	P. communis L.	Mustafabey	Turkey	Communis	NCGR	Fail	QC CR	2x
PI 449287	CPYR 408.003	P. communis L.	Verbelu	Poland	Communis	NCGR	Pass		2x
PI 231806	CPYR 416.002	P. communis L.	Normannischen Ciderbirne	France	Communis	NCGR	Pass		2x
PI 541235	CPYR 418.003	P. communis L.	Notaire Lepin (= Doyenne George Boucher)	France-Rhone	Communis	NCGR	Pass		2x
PI 292372	CPYR 421.003	P. communis L.	Novogodnaia	Ukraine	Communis	NCGR	Pass		2x
PI 541236	CPYR 423.001	P. communis L.	Bartlett - Nye Russet	United States-Oregon	Communis	NCGR	Pass		2x
PI 541237	CPYR 425.001	P. communis L.	OH 20 fire blight resistant rootstock	United States	Communis	NCGR	Pass		2x
PI 541125	CPYR 43.004	P. communis L.	Belle de Beugny	France	Communis	NCGR	Fail	QC CR	2x
PI 541456	CPYR 431.001	P. communis L.	Old Home	United States-Illinois	Communis	NCGR	Pass		2x
PI 541316	CPYR 435.001	P. communis L.	Packham Late	Australia	Communis	NCGR	Pass		2x
PI 541126	CPYR 44.004	P. communis L.	Belle de Feron	France	Communis	NCGR	Pass		2x
PI 280035	CPYR 440.002	P. communis L.	Parrot	United Kingdom	Communis	NCGR	Pass		2x
PI 131663	CPYR 445.001	P. communis L.	Passe Crassane Rouge	France	Communis	NCGR	Pass		2x
PI 541240	CPYR 446.001	P. communis L.	P. Barry	United States-California	Communis	NCGR	Pass		2x
PI 541241	CPYR 447.003	P. communis L.	Patten	United States-Iowa	Communis	NCGR	Pass		2x
PI 392321	CPYR 448.002	P. communis L.	Pautalia (=Jubileer D'ar)	Bulgaria	Communis	NCGR	Pass		2x
PI 541304	CPYR 45.001	P. communis L.	Belle Poitevien	France	Communis	NCGR	Pass		2x
PI 277526	CPYR 450.003	P. communis L.	Petit Muscat	France	Communis	NCGR	Pass		2x
PI 312505	CPYR 452.002	P. communis L.	Phileson	Canada-Ontario	Communis	NCGR	Fail	QC CR	2x
PI 324135	CPYR 457.002	P. communis L.	Porporata	Italy	Communis	NCGR	Pass		2x
PI 322034	CPYR 46.001	P. communis L.	Belle Guerandaise	France	Communis	NCGR	Pass		2x
PI 541244	CPYR 461.003	P. communis L.	Precoce de Trevoux	France	Communis	NCGR	Pass		2x
PI 279339	CPYR 462.001	P. communis L.	President Drouard	France	Communis	NCGR	Pass		2x
PI 137078	CPYR 464.002	P. communis L.	President Hardy	Uncertain	Communis	NCGR	Pass		2x
PI 322036	CPYR 465.002	P. communis L.	President Heron	France	Communis	NCGR	Pass		2x
PI 541245	CPYR 466.002	P. communis L.	President Loubet	Uncertain	Communis	NCGR	Pass		2x
PI 264197	CPYR 467.002	P. communis L.	President Osmonville 40	France	Communis	NCGR	Pass		2x
PI 541246	CPYR 468.004	P. communis L.	Professor Grosdemage	France	Communis	NCGR	Pass		2x
PI 392322	CPYR 469.003	P. communis L.	Progres	Bulgaria	Communis	NCGR	Pass		2x
PI 541247	CPYR 470.002	P. communis L.	Pulteney	United States-New York	Communis	NCGR	Pass		2x
PI 292379	CPYR 471.004	P. communis L.	Radchinskaia	Russian Federation-Bryansk Region	Communis	NCGR	Pass		2x
PI 292377	CPYR 472.001	P. communis L.	Ranniaia Mleevskaia (Mleevskaya Rannaya)	Russian Federation-Bryansk Region	Communis	NCGR	Pass		2x
PI 541248	CPYR 475.002	P. communis L.	Anjou - Gebhard Red	United States-Washington	Communis	NCGR	Pass		2x
PI 541249	CPYR 478.001	P. communis L.	Bartlett - Max Red	United States-Washington	Communis	NCGR	Pass		2x
PI 260152	CPYR 48.003	P. communis L.	Belle Picarde	France	Communis	NCGR	Pass		2x
PI 541363	CPYR 480.002	P. communis L.	Beurré Hardy - Royal Red	United States-California	Communis	NCGR	Pass		2x
PI 617504	CPYR 482.002	P. communis L.	Reimer Red	United States-Oregon	Communis	NCGR	Pass		2x
PI 541250	CPYR 483.002	P. communis L.	Reimer's Hybrid	United States	Communis	NCGR	Pass		2x
PI 541251	CPYR 484.002	P. communis L.	Reliance	United States	Communis	NCGR	Pass		2x
PI 541252	CPYR 488.001	P. communis L.	Rogue Red	United States-Oregon	Communis	NCGR	Pass		2x
PI 260161	CPYR 490.004	P. communis L.	King Sobieski	Poland	Communis	NCGR	Pass		2x
PI 541254	CPYR 491.004	P. communis L.	Rosee de Juillet	France	Communis	NCGR	Pass		2x
PI 352658	CPYR 492.001	P. communis L.	Rosu Tamiios de Bristrita	Romania	Communis	NCGR	Pass		2x
PI 295094	CPYR 494.002	P. communis L.	Rotkottig Frau Ostergotland	Sweden	Communis	NCGR	Pass		2x
PI 295094	CPYR 495.001	P. communis L.	Rotkottig Frau Ostergotland	Sweden	Communis	NCGR	Pass		2x
PI 337444	CPYR 497.001	P. communis L.	Rousselet of Stuttgart x Dr. Jules Guyot No. II	Russian Federation	Communis	NCGR	Pass		2x
PI 337445	CPYR 498.001	P. communis L.	Rousselet of Stuttgart x Dr. Jules Guyot No. V	Russian Federation	Communis	NCGR	Pass		2x
PI 337446	CPYR 499.001	P. communis L.	Rousselet of Stuttgart x Dr. Jules Guyot No. VII (Vavilov)	Russian Federation	Communis	NCGR	Pass		2x
PI 232872	CPYR 50.002	P. communis L.	Bere-obtjabra (oktjabra?)	Former Soviet Union	Communis	NCGR	Pass		2x
PI 337448	CPYR 501.001	P. communis L.	Rousselet of Stuttgart x Dr. Jules Guyot No. IX	Russian Federation	Communis	NCGR	Pass		2x
PI 541257	CPYR 502.003	P. communis L.	Royale Vendee	France	Communis	NCGR	Pass		2x
PI 541258	CPYR 503.001	P. communis L.	Anjou - Russet	United States	Communis	NCGR	Pass		2x
PI 279936	CPYR 504.001	P. communis L.	RX 196	France	Communis	NCGR	Pass		2x
PI 279937	CPYR 505.002	P. communis L.	RX 226	France	Communis	NCGR	Pass		2x
PI 541259	CPYR 508.001	P. communis L.	Saint Andre	France	Communis	NCGR	Pass		2x
PI 541260	CPYR 509.001	P. communis L.	Saint Ghislain	Belgium	Communis	NCGR	Pass		2x
PI 541127	CPYR 51.002	P. communis L.	Bergamotte d'Automne	Uncertain	Communis	NCGR	Pass		2x
PI 277529	CPYR 512.004	P. communis L.	Sanguinole	Germany	Communis	NCGR	Fail	QC CR	2x
PI 215329	CPYR 513.003	P. communis L.	Santa Claus	Belgium	Communis	NCGR	Pass		2x
PI 295095	CPYR 514.005	P. communis L.	Santa Maria	Italy	Communis	NCGR	Pass		2x
PI 541128	CPYR 52.002	P. communis L.	Bergamote d'Ete	Unknown	Communis	NCGR	Pass		2x
PI 541263	CPYR 521.002	P. communis L.	Senateur Belle	France	Communis	NCGR	Pass		2x
PI 541264	CPYR 536.002	P. communis L.	Snyder	United States	Communis	NCGR	Pass		2x
PI 282978	CPYR 537.001	P. communis L.	Solanka	Czech Republic	Communis	NCGR	Pass		2x
PI 541129	CPYR 54.002	P. communis L.	Bergamotte Sageret	France	Communis	NCGR	Pass		2x
PI 541265	CPYR 545.003	P. communis L.	Stark Jumbo (Johnson cultivar)	United States	Communis	NCGR	Pass		2x
PI 541266	CPYR 548.002	P. communis L.	Stout	United States-Indiana	Communis	NCGR	Pass		2x
PI 541268	CPYR 550.002	P. communis L.	Success de la Meilleraye	France	Communis	NCGR	Pass		2x
PI 541268	CPYR 550.002	P. communis L.	Success de la Meilleraye	France	Communis	NCGR	Pass		2x
PI 541269	CPYR 553.002	P. communis L.	Sucre Verte	France	Communis	NCGR	Pass		2x
PI 541270	CPYR 559.001	P. communis L.	Suzette de Bavay	Belgium	Communis	NCGR	Fail	dQC	2x
PI 541270	CPYR 559.001_2	P. communis L.	Suzette de Bavay	Belgium	Communis	NCGR	Pass		2x
PI 282979	CPYR 563.003	P. communis L.	Talasova Zimni	Czech Republic	Communis	NCGR	Pass		2x
PI 352659	CPYR 564.002	P. communis L.	Tamiioasa Robert	Romania	Communis	NCGR	Pass		2x
PI 541271	CPYR 567.001	P. communis L.	Taynton Squash	United Kingdom-England	Communis	NCGR	Pass		2x
PI 541272	CPYR 568.002	P. communis L.	Tedrow Beauty	Uncertain	Communis	NCGR	Pass		2x
PI 541273	CPYR 569.001	P. communis L.	Thorn	United Kingdom	Communis	NCGR	Pass		2x
PI 541131	CPYR 57.001	P. communis L.	Besi de La Motte	France	Communis	NCGR	Pass		2x
PI 541274	CPYR 571.002	P. communis L.	Thornley	United States-Oregon	Communis	NCGR	Pass		2x
PI 352660	CPYR 572.001	P. communis L.	Timpurii de Voinsati	Romania	Communis	NCGR	Pass		2x
PI 295097	CPYR 574.003	P. communis L.	Tirelemont	Belgium	Communis	NCGR	Pass		2x
PI 282980	CPYR 579.002	P. communis L.	Toulouska pozdni	Czech Republic	Communis	NCGR	Pass		2x
PI 541275	CPYR 582.003	P. communis L.	Triomphe de Vienne	France	Communis	NCGR	Pass		2x
PI 292373	CPYR 583.002	P. communis L.	Trubchanka Popularnaia	Ukraine	Communis	NCGR	Pass		2x
PI 541276	CPYR 586.001	P. communis L.	USDA No. 463	United States	Communis	NCGR	Pass		2x
PI 541133	CPYR 59.002	P. communis L.	Beurré Clairgeau	France	Communis	NCGR	Pass		2x
PI 541277	CPYR 592.001	P. communis L.	Vermont Beauty	United States-Vermont	Communis	NCGR	Pass		2x
PI 541278	CPYR 593.002	P. communis L.	Verte Longue d'Automne	France	Communis	NCGR	Pass		2x
PI 264700	CPYR 595.001	P. communis L.	Vidovaca	Yugoslavia-Serbia	Communis	NCGR	Pass		2x
PI 541279	CPYR 597.002	P. communis L.	W-1 fire blight resistant rootstock	United States-Oregon	Communis	NCGR	Pass		2x
PI 541280	CPYR 599.001	P. communis L.	Warner	United States-Indiana	Communis	NCGR	Pass		2x
PI 282982	CPYR 600.001	P. communis L.	Wawrzyniec	Czech Republic	Communis	NCGR	Pass		2x
PI 541282	CPYR 603.002	P. communis L.	White Star	Uncertain	Communis	NCGR	Pass		2x
PI 541283	CPYR 605.002	P. communis L.	Wilder Early	United States-New York	Communis	NCGR	Pass		2x
PI 307508	CPYR 607.001	P. communis L.	Bartlett - Swiss compatible with Quince	United Kingdom-England	Communis	NCGR	Pass		2x
PI 403914	CPYR 608.001	P. communis L.	Bartlett - Low Chill from S. Africa	South Africa	Communis	NCGR	Pass		2x
PI 541284	CPYR 616.004	P. communis L.	Winter Bartlett	United States-Oregon	Communis	NCGR	Pass		2x
PI 541286	CPYR 619.001	P. communis L.	Worden Seckle	United States-New York	Communis	NCGR	Pass		2x
PI 541136	CPYR 62.003	P. communis L.	Beurré d'Angleterre	United Kingdom-England	Communis	NCGR	Pass		2x
PI 541287	CPYR 625.001	P. communis L.	Yellow Huffcap	United Kingdom	Communis	NCGR	Pass		2x
PI 617502	CPYR 63.001	P. communis L.	Anjou	Belgium	Communis	NCGR	Pass		2x
PI 541137	CPYR 65.002	P. communis L.	Beurré de Bollwiller	France	Communis	NCGR	Pass		2x
PI 263679	CPYR 68.002	P. communis L.	Beurré de Jonghe	Belgium	Communis	NCGR	Pass		2x
PI 541139	CPYR 69.002	P. communis L.	Beurré de Nantes	France	Communis	NCGR	Pass		2x
PI 541440	CPYR 699.001	P. communis L.	P. communis	Uncertain	Communis	NCGR	Pass		2x
PI 541140	CPYR 70.003	P. communis L.	Beurré de Saint Nicolas	France	Communis	NCGR	Pass		2x
PI 541318	CPYR 701.001	P. communis L.	LA-62 (Virus Indicator)	United Kingdom	Communis	NCGR	Pass		2x
PI 392324	CPYR 704.002	P. communis L.	Kustendil No. 510	Bulgaria	Communis	NCGR	Pass		2x
PI 392325	CPYR 705.001	P. communis L.	Kustendil No. 980	Bulgaria	Communis	NCGR	Pass		2x
PI 541439	CPYR 708.001	P. communis L.	B-13 (Bartlett seedling - Virus Indicator)	United States	Communis	NCGR	Pass		2x
PI 541369	CPYR 709.001	P. communis L.	OHxF 51	United States-Oregon	Communis	NCGR	Pass		2x
PI 324130	CPYR 711.001	P. communis L.	IP-1100	Italy	Communis	NCGR	Pass		2x
PI 541319	CPYR 714.001	P. communis L.	P. communis	United States	Communis	NCGR	Pass		2x
PI 541294	CPYR 715.002	P. communis L.	P-12 fire blight resistant rootstock	United States-Oregon	Communis	NCGR	Pass		2x
PI 541296	CPYR 722.002	P. communis L.	P-70 fire blight resistant rootstock	United States-Oregon	Communis	NCGR	Pass		2x
PI 541297	CPYR 723.002	P. communis L.	P-79 fire blight resistant rootstock	United States-Oregon	Communis	NCGR	Pass		2x
PI 541370	CPYR 726.001	P. communis L.	OHxF 97	United States-Oregon	Communis	NCGR	Pass		2x
PI 541371	CPYR 732.001	P. communis L.	OHxF 217	United States-Oregon	Communis	NCGR	Pass		2x
PI 541372	CPYR 733.001	P. communis L.	OHxF 226	United States-Oregon	Communis	NCGR	Pass		2x
PI 541373	CPYR 734.001	P. communis L.	OHxF 288	United States-Oregon	Communis	NCGR	Pass		2x
PI 541374	CPYR 735.001	P. communis L.	OHxF 361	United States-Oregon	Communis	NCGR	Pass		2x
PI 541143	CPYR 76.002	P. communis L.	Beurré Fouqueray	France	Communis	NCGR	Pass		2x
PI 279329	CPYR 82.002	P. communis L.	Beurré Henri Courcelle	France	Communis	NCGR	Pass		2x
PI 307539	CPYR 83.002	P. communis L.	Beurré Inflancka	Uncertain	Communis	NCGR	Pass		2x
PI 280030	CPYR 84.003	P. communis L.	Beurré Jean van Geert	Belgium	Communis	NCGR	Pass		2x
PI 541148	CPYR 86.002	P. communis L.	Beurré Millet	France	Communis	NCGR	Pass		2x
PI 215325	CPYR 87.003	P. communis L.	Beurré de Mortillet	France	Communis	NCGR	Pass		2x
PI 541149	CPYR 90.002	P. communis L.	Beurré Phillippe Delfosse	Belgium	Communis	NCGR	Pass		2x
PI 437067	CPYR 901.001	P. communis L.	B-12	South Africa	Communis	NCGR	Pass		2x
PI 322710	CPYR 902.001	P. communis L.	P. communis - Ukraine	Ukraine	Communis	NCGR	Pass		2x
PI 322711	CPYR 903.001	P. communis L.	B-37 (P. communis) - Ukraine	Ukraine	Communis	NCGR	Pass		2x
PI 437066	CPYR 906.001	P. communis L.	B-11	South Africa	Communis	NCGR	Pass		2x
PI 307540	CPYR 91.003	P. communis L.	Beurré Slucka	Uncertain	Communis	NCGR	Pass		2x
PI 541151	CPYR 95.001	P. communis L.	Blakeney Red	United Kingdom-England	Communis	NCGR	Pass		2x
PI 541152	CPYR 97.004	P. communis L.	Bon Chretien Bonnamour	France	Communis	NCGR	Pass		2x
-	DH sequenced	P. communis L.	DH sequenced		Communis	INRA Angers	Pass		2x
-	Gem	P. communis L.	Gem	United States	Communis	AFRS	Pass		2x
-	Haploid Williams CIV	P. communis L.	Haploid Williams in vitro culture_dec 2015		Communis	INRA Angers	Pass		1x
-	Horner 4	P. communis L.	Horner4	United States-Oregon	Communis	Field Ukiah	Pass		2x
-	NJ487601193	P. communis L.	NJ487601193	United States	Communis	AFRS	Pass		2x
-	p01	P. communis L.	PÉR_MAŽUCH	Italy	Communis	FEM	Pass		2x
-	p02	P. communis L.	PÉR_TEMPORIVO	Italy	Communis	FEM	Pass		2x
-	p03	P. communis L.	PÉR Botìro de Santa Ana	Italy	Communis	FEM	Pass		2x
-	p04	P. communis L.	PÉR_ŽUCHERIN	Italy	Communis	FEM	Pass		2x
-	p05	P. communis L.	PÉR_STUER	Italy	Communis	FEM	Pass		2x
-	p06	P. communis L.	PÉR_DE_LA_REGINA	Italy	Communis	FEM	Pass		2x
-	p07	P. communis L.	PÉR_BOTIRO_D'INVERN	Italy	Communis	FEM	Pass		2x
-	p08	P. communis L.	PÉR_MOSCATO	Italy	Communis	FEM	Pass		2x
-	p09	P. communis L.	PÉR_BOTIRO	Italy	Communis	FEM	Pass		2x
-	P2507T	P. communis L.	US-Michigan 437 (clone issus de Thermothérapie, clone virosé P 1844)		Communis	INRA Angers	Pass		2x
-	P2661	P. communis L.	Angélys		Communis	INRA Angers	Pass		2x
-	P852	P. communis L.	Starking délicious		Communis	INRA Angers	Pass		2x
-	Pear_24	P. communis L.	Pear_24 -MP11I		Communis	FEM	Pass		2x
-	Pear_31	P. communis L.	Pear_31 -MP11I		Communis	FEM	Pass		2x
-	Pear_460	P. communis L.	Pear 460 ngdna in 1xTE pH7.5		Communis	FEM	Pass		2x
-	W65	P. communis L.	W65 DH in vitro culture		Communis	INRA Angers	Pass		2x
-	Williams CIV	P. communis L.	Williams diploid in vitro culture		Communis	INRA Angers	Pass		2x
PI 324172	CPYR 1191.001	P. communis subsp. caucasica (Fed.) Browicz	P. communis ssp. caucasica - Yalta	United States	Communis	NCGR	Pass		2x
PI 324028	CPYR 1192.001	P. communis subsp. caucasica (Fed.) Browicz	P. communis ssp. caucasica - Stavropol	Russian Federation	Communis	NCGR	Pass		2x
PI 324032	CPYR 1193.001	P. communis subsp. caucasica (Fed.) Browicz	P. communis ssp. caucasica - Stavropol	Russian Federation	Communis	NCGR	Pass		2x
PI 324037	CPYR 1194.001	P. communis subsp. caucasica (Fed.) Browicz	P. communis ssp. caucasica - Caucasus Mts.	Russian Federation	Communis	NCGR	Pass		2x
PI 324042	CPYR 1195.001	P. communis subsp. caucasica (Fed.) Browicz	P. communis ssp. caucasica - Caucasus Mts.	Russian Federation	Communis	NCGR	Pass		2x
PI 541564	CPYR 1602.001	P. communis subsp. caucasica (Fed.) Browicz	P. communis ssp. caucasica - P. Stark	United States	Communis	NCGR	Pass		2x
PI 324027	CPYR 2037.001	P. communis subsp. caucasica (Fed.) Browicz	P. communis ssp. caucasica - Stavropol	Russian Federation	Communis	NCGR	Pass		2x
PI 324029	CPYR 2038.001	P. communis subsp. caucasica (Fed.) Browicz	P. communis ssp. caucasica - Stavropol	Russian Federation	Communis	NCGR	Pass		2x
PI 324030	CPYR 2039.001	P. communis subsp. caucasica (Fed.) Browicz	P. communis ssp. caucasica - Stavropol	Russian Federation	Communis	NCGR	Pass		2x
PI 324031	CPYR 2040.001	P. communis subsp. caucasica (Fed.) Browicz	P. communis ssp. caucasica - Stavropol	Russian Federation	Communis	NCGR	Pass		2x
PI 324038	CPYR 2045.001	P. communis subsp. caucasica (Fed.) Browicz	P. communis ssp. caucasica - Caucasus Mts. Russia	Russian Federation	Communis	NCGR	Pass		2x
PI 324043	CPYR 2049.001	P. communis subsp. caucasica (Fed.) Browicz	P. communis ssp. caucasica - Caucasus Mts. Russia	Russian Federation	Communis	NCGR	Pass		2x
PI 324044	CPYR 2050.001	P. communis subsp. caucasica (Fed.) Browicz	P. communis ssp. caucasica - Caucasus Mts. Russia	Russian Federation	Communis	NCGR	Pass		2x
PI 324047	CPYR 2053.001	P. communis subsp. caucasica (Fed.) Browicz	P. communis ssp. caucasica - Caucasus Mts. Russia	Russian Federation	Communis	NCGR	Pass		2x
PI 324048	CPYR 2054.001	P. communis subsp. caucasica (Fed.) Browicz	P. communis ssp. caucasica - Caucasus Mts. Russia	Russian Federation	Communis	NCGR	Pass		2x
PI 324050	CPYR 2056.001	P. communis subsp. caucasica (Fed.) Browicz	P. communis ssp. caucasica - Caucasus Mts. Russia	Russian Federation	Communis	NCGR	Pass		2x
PI 641285	CPYR 2799.001	P. communis subsp. caucasica (Fed.) Browicz	P. communis ssp. caucasica ARM-02-167 - Armenia, Vanadzor	Armenia	Communis	NCGR	Pass		2x
PI 638004	CPYR 2812.001	P. communis subsp. caucasica (Fed.) Browicz	P. communis ssp. caucasica - Armenia, Spitaki-1	Armenia-Lori	Communis	NCGR	Pass		2x
PI 638005	CPYR 2813.001	P. communis subsp. caucasica (Fed.) Browicz	P. communis ssp. caucasica - Armenia, Spitaki-2	Armenia-Lori	Communis	NCGR	Pass		2x
PI 638006	CPYR 2814.001	P. communis subsp. caucasica (Fed.) Browicz	P. communis ssp. caucasica - Armenia, Spitaki-3	Armenia-Lori	Communis	NCGR	Pass		2x
PI 638007	CPYR 2815.002	P. communis subsp. caucasica (Fed.) Browicz	P. communis ssp. caucasica - Armenia, Spitaki-4	Armenia-Lori	Communis	NCGR	Pass		2x
PI 638008	CPYR 2816.006	P. communis subsp. caucasica (Fed.) Browicz	P. communis ssp. caucasica - Armenia 37	Armenia-Lori	Communis	NCGR	Pass		2x
PI 641292	CPYR 2835.003	P. communis subsp. caucasica (Fed.) Browicz	P. communis ssp. caucasica GE-2004-037 - Georgia, Aregri Valley	Georgia-Tush-Pshav-Kevsureti	Communis	NCGR	Pass		2x
PI 641293	CPYR 2836.001	P. communis subsp. caucasica (Fed.) Browicz	P. communis ssp. caucasica GE-2004-039 - Georgia, Shatili	Georgia	Communis	NCGR	Pass		2x
PI 641294	CPYR 2837.001	P. communis subsp. caucasica (Fed.) Browicz	P. communis ssp. caucasica GE-2004-041 - Georgia, Shatili	Georgia	Communis	NCGR	Pass		2x
PI 641295	CPYR 2838.002	P. communis subsp. caucasica (Fed.) Browicz	P. communis ssp. caucasica GE-2004-051 - Georgia, Barisakho	Georgia	Communis	NCGR	Pass		2x
PI 641296	CPYR 2839.003	P. communis subsp. caucasica (Fed.) Browicz	P. communis ssp. caucasica GE-2004-068 - Georgia, Bakuriani	Georgia-Kartli	Communis	NCGR	Pass		2x
PI 641297	CPYR 2840.003	P. communis subsp. caucasica (Fed.) Browicz	P. communis ssp. caucasica GE-2004-075 - Georgia, Satere	Georgia	Communis	NCGR	Pass		2x
PI 641298	CPYR 2841.001	P. communis subsp. caucasica (Fed.) Browicz	P. communis ssp. caucasica GE-2004-081 - Georgia, Bakuriani	Georgia-Kartli	Communis	NCGR	Pass		2x
PI 641300	CPYR 2844.003	P. communis subsp. caucasica (Fed.) Browicz	P. communis ssp. caucasica GE-2004-131 - Georgia, Kharagauli	Georgia-Imereti	Communis	NCGR	Pass		2x
PI 641301	CPYR 2845.001	P. communis subsp. caucasica (Fed.) Browicz	P. communis ssp. caucasica GE-2004-136 - Georgia, Kharagauli	Georgia-Imereti	Communis	NCGR	Fail	QC CR	2x
Q 43814	CPYR 2866.001	P. communis subsp. caucasica (Fed.) Browicz	P. communis ssp. caucasica -Tavush Marz, Armenia	Armenia-Tavush Marz	Communis	NCGR	Pass		2x
PI 657925	CPYR 2884.001	P. communis subsp. caucasica (Fed.) Browicz	P. (salicifolia hyb.) communis ssp. caucasica GE-2006-128 - Kakhe	Georgia-Kakheti	Communis	NCGR	Pass		2x
PI 541563	CPYR 681.001	P. communis subsp. caucasica (Fed.) Browicz	P. communis ssp. caucasica No.6	Russia	Communis	NCGR	Pass		2x
PI 541289	CPYR 682.001	P. communis subsp. caucasica (Fed.) Browicz	P. communis ssp. caucasica Mag 4 - Pyatigorsk, Russia	Russian Federation	Communis	NCGR	Pass		2x
PI 322286	CPYR 685.001	P. communis subsp. caucasica (Fed.) Browicz	P. communis ssp. caucasica - Ukraine	Ukraine	Communis	NCGR	Pass		2x
PI 541957	CPYR 686.002	P. communis subsp. caucasica (Fed.) Browicz	P. communis ssp. caucasica F-25	United States	Communis	NCGR	Pass		2x
PI 337437	CPYR 687.001	P. communis subsp. caucasica (Fed.) Browicz	P. communis ssp. caucasica - Stavropol	Russian Federation	Communis	NCGR	Pass		2x
PI 337438	CPYR 688.001	P. communis subsp. caucasica (Fed.) Browicz	P. communis ssp. caucasica - Stavropol	Russian Federation	Communis	NCGR	Pass		2x
PI 337439	CPYR 689.001	P. communis subsp. caucasica (Fed.) Browicz	P. communis ssp. caucasica - Stavropol	Russian Federation	Communis	NCGR	Pass		2x
PI 337441	CPYR 690.001	P. communis subsp. caucasica (Fed.) Browicz	P. communis ssp. caucasica - Stavropol	Russian Federation	Communis	NCGR	Pass		2x
PI 541290	CPYR 691.001	P. communis subsp. caucasica (Fed.) Browicz	P. communis ssp. caucasica Mag 1 - Pyatigorsk, Russia	Russian Federation	Communis	NCGR	Pass		2x
PI 440631	CPYR 694.001	P. communis subsp. caucasica (Fed.) Browicz	P. communis ssp. caucasica - Gofitskoye	Russian Federation	Communis	NCGR	Pass		2x
PI 440631	CPYR 695.001	P. communis subsp. caucasica (Fed.) Browicz	P. communis ssp. caucasica - Gofitskoye	Russian Federation	Communis	NCGR	Pass		2x
PI 440632	CPYR 697.001	P. communis subsp. caucasica (Fed.) Browicz	P. communis ssp. caucasica - Gofitskoye	Russian Federation	Communis	NCGR	Pass		2x
PI 440632	CPYR 698.001	P. communis subsp. caucasica (Fed.) Browicz	P. communis ssp. caucasica - Gofitskoye	Russian Federation	Communis	NCGR	Pass		2x
PI 541561	CPYR 702.001	P. communis subsp. caucasica (Fed.) Browicz	P. communis ssp. caucasica Mag 2 - Pyatigorsk, Russia	Russian Federation	Communis	NCGR	Pass		2x
PI 541562	CPYR 703.002	P. communis subsp. caucasica (Fed.) Browicz	P. communis ssp. caucasica Mag 6 - Pyatigorsk, Russia	Russian Federation	Communis	NCGR	Pass		2x
PI 440629	CPYR 718.001	P. communis subsp. caucasica (Fed.) Browicz	P. communis ssp. caucasica - Stavropol	Russian Federation	Communis	NCGR	Pass		2x
PI 440629	CPYR 719.001	P. communis subsp. caucasica (Fed.) Browicz	P. communis ssp. caucasica - Stavropol	Russian Federation	Communis	NCGR	Pass		2x
PI 440629	CPYR 720.001	P. communis subsp. caucasica (Fed.) Browicz	P. communis ssp. caucasica - Stavropol	Russian Federation	Communis	NCGR	Pass		2x
PI 440630	CPYR 728.001	P. communis subsp. caucasica (Fed.) Browicz	P. communis ssp. caucasica - Yankulyski	Russian Federation	Communis	NCGR	Pass		2x
PI 440630	CPYR 729.001	P. communis subsp. caucasica (Fed.) Browicz	P. communis ssp. caucasica - Yankulyski	Russian Federation	Communis	NCGR	Pass		2x
PI 440630	CPYR 730.001	P. communis subsp. caucasica (Fed.) Browicz	P. communis ssp. caucasica - Yankulyski	Russian Federation	Communis	NCGR	Pass		2x
PI 541382	CPYR 1005.001	P. communis subsp. pyraster (L.) Ehrh.	P. communis ssp. pyraster Olez 4 - Turkey	Turkey	Communis	NCGR	Pass		2x
PI 449286	CPYR 122.004	P. communis subsp. pyraster (L.) Ehrh.	Nagy Szegfukorte	Hungary	Communis	NCGR	Pass		2x
PI 541391	CPYR 1248.001	P. communis subsp. pyraster (L.) Ehrh.	P. communis ssp. pyraster Olez 5 - Turkey	Turkey	Communis	NCGR	Pass		2x
PI 541392	CPYR 1249.001	P. communis subsp. pyraster (L.) Ehrh.	P. communis ssp. pyraster Olez 4 - Turkey	Turkey	Communis	NCGR	Pass		2x
PI 541393	CPYR 1250.001	P. communis subsp. pyraster (L.) Ehrh.	P. communis ssp. pyraster Olez 5 - Turkey	Turkey	Communis	NCGR	Pass		2x
PI 541395	CPYR 1252.001	P. communis subsp. pyraster (L.) Ehrh.	P. communis ssp. pyraster Olez 3 - Turkey	Turkey	Communis	NCGR	Pass		2x
PI 132094	CPYR 1288.001	P. communis subsp. pyraster (L.) Ehrh.	P. communis ssp. pyraster - Iran	Iran	Communis	NCGR	Pass		2x
PI 541568	CPYR 1289.003	P. communis subsp. pyraster (L.) Ehrh.	P. communis ssp. pyraster	Hungary	Communis	NCGR	Pass		2x
PI 541429	CPYR 1374.004	P. communis subsp. pyraster (L.) Ehrh.	P-61 fire blight resistant rootstock	United States-Oregon	Communis	NCGR	Pass		2x
PI 541430	CPYR 1375.001	P. communis subsp. pyraster (L.) Ehrh.	OPR-001	United States	Communis	NCGR	Pass		2x
PI 541436	CPYR 1466.001	P. communis subsp. pyraster (L.) Ehrh.	P. communis ssp. pyraster Olez 4 - Turkey	Turkey	Communis	NCGR	Pass		2x
PI 617521	CPYR 1467.001	P. communis subsp. pyraster (L.) Ehrh.	P. communis ssp. pyraster Olez 3 - Turkey	Turkey	Communis	NCGR	Pass		2x
PI 483371	CPYR 1525.005	P. communis subsp. pyraster (L.) Ehrh.	Grusha ot Nagorskiego [Grusza od ...]	Russia	Communis	NCGR	Pass		2x
PI 483374	CPYR 1528.002	P. communis subsp. pyraster (L.) Ehrh.	Krolewka	Poland	Communis	NCGR	Pass		2x
PI 483382	CPYR 1536.002	P. communis subsp. pyraster (L.) Ehrh.	Ananaska Ceska	Czech Republic	Communis	NCGR	Pass		2x
PI 483383	CPYR 1537.001	P. communis subsp. pyraster (L.) Ehrh.	P. communis ssp. pyraster - Poland	Poland	Communis	NCGR	Pass		2x
PI 483384	CPYR 1538.001	P. communis subsp. pyraster (L.) Ehrh.	P. communis ssp. pyraster - Poland	Poland	Communis	NCGR	Pass		2x
PI 483385	CPYR 1539.001	P. communis subsp. pyraster (L.) Ehrh.	P. communis ssp. pyraster - Poland	Poland	Communis	NCGR	Pass		2x
PI 483386	CPYR 1540.001	P. communis subsp. pyraster (L.) Ehrh.	P. communis ssp. pyraster - Poland	Poland	Communis	NCGR	Pass		2x
PI 483400	CPYR 1550.001	P. communis subsp. pyraster (L.) Ehrh.	Projnjaca	Yugoslavia-Serbia	Communis	NCGR	Pass		2x
PI 483401	CPYR 1551.002	P. communis subsp. pyraster (L.) Ehrh.	Crna Poloska	Yugoslavia-Serbia	Communis	NCGR	Pass		2x
PI 483403	CPYR 1553.001	P. communis subsp. pyraster (L.) Ehrh.	Aniversarea	Romania	Communis	NCGR	Pass		2x
PI 502173	CPYR 1633.001	P. communis subsp. pyraster (L.) Ehrh.	P. communis ssp. pyraster - Poland	Poland	Communis	NCGR	Pass		2x
PI 506380	CPYR 1671.001	P. communis subsp. pyraster (L.) Ehrh.	P. communis ssp. pyraster - Romania	Romania	Communis	NCGR	Pass		2x
PI 506379	CPYR 1684.001	P. communis subsp. pyraster (L.) Ehrh.	P. communis ssp. pyraster - Romania	Romania	Communis	NCGR	Pass		2x
PI 541490	CPYR 2057.001	P. communis subsp. pyraster (L.) Ehrh.	P. communis ssp. pyraster 'Olez Brown' - Turkey	Turkey-Sakarya	Communis	NCGR	Pass		2x
PI 293842	CPYR 2059.001	P. communis subsp. pyraster (L.) Ehrh.	P. communis ssp. pyraster - Moldavia	Moldova	Communis	NCGR	Pass		2x
PI 293838	CPYR 2060.001	P. communis subsp. pyraster (L.) Ehrh.	P. communis ssp. pyraster - Crimea	Ukraine-Crimea	Communis	NCGR	Pass		2x
PI 293842	CPYR 2062.001	P. communis subsp. pyraster (L.) Ehrh.	P. communis ssp. pyraster - Moldavia	Moldova	Communis	NCGR	Pass		2x
PI 293837	CPYR 2064.001	P. communis subsp. pyraster (L.) Ehrh.	P. communis ssp. pyraster - Crimea	Ukraine-Crimea	Communis	NCGR	Pass		2x
PI 293834	CPYR 2066.001	P. communis subsp. pyraster (L.) Ehrh.	P. communis ssp. pyraster - Crimea	Ukraine-Crimea	Communis	NCGR	Pass		2x
PI 293833	CPYR 2067.001	P. communis subsp. pyraster (L.) Ehrh.	P. communis ssp. pyraster- Yedentsi Forest	Moldova	Communis	NCGR	Pass		2x
PI 293841	CPYR 2068.001	P. communis subsp. pyraster (L.) Ehrh.	P. communis ssp. pyraster - Kholorash	Moldova-Kholorash Region	Communis	NCGR	Pass		2x
PI 617535	CPYR 2334.001	P. communis subsp. pyraster (L.) Ehrh.	French Resistant - rootstock clone	United States	Communis	NCGR	Pass		2x
PI 541193	CPYR 237.001	P. communis subsp. pyraster (L.) Ehrh.	French Resistant No. 1 - rootstock clone	United States	Communis	NCGR	Pass		2x
PI 617681	CPYR 2707.001	P. communis subsp. pyraster (L.) Ehrh.	Fox 11 (P. communis rootstock clone)	Italy	Communis	NCGR	Pass		2x
PI 665760	CPYR 2965.003	P. communis subsp. pyraster (L.) Ehrh.	P. communis ssp. pyraster ALB-2011-024	Albania	Communis	NCGR	Pass		2x
PI 541323	CPYR 712.001	P. communis subsp. pyraster (L.) Ehrh.	P. communis ssp. pyraster - Turkey	United States	Communis	NCGR	Pass		2x
PI 541295	CPYR 716.001	P. communis subsp. pyraster (L.) Ehrh.	P-18 (Oregon 18) fire blight resistant rootstock	United States-Oregon	Communis	NCGR	Pass		2x
PI 541298	CPYR 724.001	P. communis subsp. pyraster (L.) Ehrh.	P-87 fire blight resistant rootstock	United States-Oregon	Communis	NCGR	Pass		2x
PI 541567	CPYR 881.001	P. communis subsp. pyraster (L.) Ehrh.	P. communis ssp. pyraster No. 9	Uncertain	Communis	NCGR	Pass		2x
PI 377614	CPYR 984.002	P. communis subsp. pyraster (L.) Ehrh.	P. communis ssp. pyraster - Macedonia	Macedonia	Communis	NCGR	Pass		2x
PI 377614	CPYR 984.004	P. communis subsp. pyraster (L.) Ehrh.	P. communis ssp. pyraster - Macedonia	Macedonia	Communis	NCGR	Pass		2x
PI 369881	CPYR 986.001	P. communis subsp. pyraster (L.) Ehrh.	P. communis ssp. pyraster - Macedonia	Macedonia	Communis	NCGR	Pass		2x
PI 349026	CPYR 989.001	P. communis subsp. pyraster (L.) Ehrh.	P. communis ssp. pyraster - Macedonia	Macedonia	Communis	NCGR	Pass		2x
PI 349026	CPYR 989.006	P. communis subsp. pyraster (L.) Ehrh.	P. communis ssp. pyraster (foliage mutant) - Macedonia	Macedonia	Communis	NCGR	Pass		2x
PI 349027	CPYR 991.002	P. communis subsp. pyraster (L.) Ehrh.	P. communis ssp. pyraster - Macedonia	Macedonia	Communis	NCGR	Pass		2x
PI 349028	CPYR 993.001	P. communis subsp. pyraster (L.) Ehrh.	P. communis ssp. pyraster - Macedonia	Macedonia	Communis	NCGR	Pass		2x
PI 541590	CPYR 1588.001	P. cordata Desv.	P. cordata - Turkey	United States	Group 1	NCGR	Pass		2x
PI 541570	CPYR 738.001	P. cordata Desv.	P. cordata - Turkey	Turkey	Group 1	NCGR	Pass		2x
PI 541571	CPYR 739.001	P. cordata Desv.	P. cordata - Turkey	Turkey	Group 1	NCGR	Pass		2x
PI 541572	CPYR 740.001	P. cordata Desv.	P. cordata - Turkey	Turkey	Group 1	NCGR	Pass		2x
PI 541573	CPYR 741.001	P. cordata Desv.	P. cordata - Turkey	Turkey	Group 1	NCGR	Pass		2x
PI 541576	CPYR 744.001	P. cordata Desv.	P. cordata - Turkey	Turkey	Group 1	NCGR	Pass		2x
PI 541579	CPYR 749.001	P. cordata Desv.	P. cordata - France	France	Group 1	NCGR	Pass		2x
PI 541580	CPYR 750.001	P. cordata Desv.	P. cordata - France	France	Group 1	NCGR	Fail	QC CR	2x
PI 541582	CPYR 752.001	P. cordata Desv.	P. cordata - France	United States	Group 1	NCGR	Pass		2x
PI 541593	CPYR 829.001	P. cossonii Rehder	P. cossonii No. 1 - Russia	United States	Group 1	NCGR	Pass		2x
PI 541592	CPYR 830.001	P. cossonii Rehder	P. cossonii - Russia	United States	Group 1	NCGR	Pass		2x
PI 541663	CPYR 789.001	P. gharbiana Trabut	P. gharbiana	United States	Group 1	NCGR	Pass		2x
PI 541664	CPYR 790.001	P. gharbiana Trabut	P. gharbiana No. 4	United States	Group 1	NCGR	Pass		2x
PI 541665	CPYR 792.001	P. gharbiana Trabut	P. gharbiana	United States	Group 1	NCGR	Pass		2x
PI 541666	CPYR 794.001	P. gharbiana Trabut	P. gharbiana	United States	Group 1	NCGR	Pass		2x
PI 617596	CPYR 2520.001	P. korshinskyi Litv.	P. korshinskyi 94009 - Kyrgyzstan	Kyrgyzstan-Jalal-Abad	Group 1	NCGR	Pass		2x
PI 617597	CPYR 2521.001	P. korshinskyi Litv.	P. korshinskyi 94010 - Kyrgyzstan	Kyrgyzstan-Jalal-Abad	Group 1	NCGR	Pass		2x
PI 617598	CPYR 2522.002	P. korshinskyi Litv.	P. korshinskyi 94011 - Kyrgyzstan	Kyrgyzstan-Jalal-Abad	Group 1	NCGR	Pass		2x
PI 617598	CPYR 2522.003	P. korshinskyi Litv.	P. korshinskyi 94011 - Kyrgyzstan	Kyrgyzstan-Jalal-Abad	Group 1	NCGR	Pass		2x
PI 617598	CPYR 2522.005	P. korshinskyi Litv.	P. korshinskyi 94011 - Kyrgyzstan	Kyrgyzstan-Jalal-Abad	Group 1	NCGR	Pass		2x
PI 617598	CPYR 2522.009	P. korshinskyi Litv.	P. korshinskyi 94011 - Kyrgyzstan	Kyrgyzstan-Jalal-Abad	Group 1	NCGR	Pass		2x
PI 541843	CPYR 834.001	P. mamorensis Trabut	P. mamorensis - Morocco	Morocco	Group 1	NCGR	Pass		2x
PI 541846	CPYR 837.001	P. mamorensis Trabut	P. mamorensis - Morocco	Morocco	Group 1	NCGR	Pass		2x
PI 541847	CPYR 841.001	P. mamorensis Trabut	P. mamorensis - Morocco	Morocco	Group 1	NCGR	Pass		2x
PI 541848	CPYR 842.001	P. mamorensis Trabut	P. mamorensis - Morocco	Morocco	Group 1	NCGR	Pass		2x
PI 541849	CPYR 844.001	P. mamorensis Trabut	P. mamorensis - Morocco	Morocco	Group 1	NCGR	Pass		2x
PI 541851	CPYR 846.001	P. mamorensis Trabut	P. mamorensis - Morocco	United States	Group 1	NCGR	Pass		2x
PI 541852	CPYR 857.001	P. mamorensis Trabut	P. mamorensis - Morocco	Morocco	Group 1	NCGR	Pass		2x
PI 541864	CPYR 1196.001	P. nivalis Jacq.	P. nivalis	Netherlands	Group 1	NCGR	Pass		2x
PI 541867	CPYR 1590.001	P. nivalis Jacq.	P. nivalis Y-5	United States	Group 1	NCGR	Pass		2x
PI 541869	CPYR 1714.001	P. nivalis Jacq.	P. nivalis 1219 - Uzbekistan	Uzbekistan	Group 1	NCGR	Pass		2x
PI 541869	CPYR 1714.004	P. nivalis Jacq.	P. nivalis 1219 - Uzbekistan	Uzbekistan	Group 1	NCGR	Pass		2x
PI 312144	CPYR 859.001	P. nivalis Jacq.	P. nivalis	Netherlands	Group 1	NCGR	Fail	QC CR	2x
PI 312145	CPYR 860.003	P. nivalis Jacq.	P. nivalis	Netherlands	Group 1	NCGR	Pass		2x
PI 541860	CPYR 862.001	P. nivalis Jacq.	P. nivalis No. 2	United States	Group 1	NCGR	Pass		2x
PI 541861	CPYR 863.001	P. nivalis Jacq.	P. nivalis	United States	Group 1	NCGR	Pass		2x
PI 541862	CPYR 864.001	P. nivalis Jacq.	P. nivalis	United States	Group 1	NCGR	Pass		2x
PI 541745	CPYR 866.001	P. nivalis Jacq.	P. nivalis (hybrid) - Yugoslavia - compact habit	United States	Group 1	NCGR	Pass		2x
PI 541866	CPYR 970.001	P. nivalis Jacq.	P. nivalis - United Kingdom	United Kingdom	Group 1	NCGR	Pass		2x
PI 541866	CPYR 970.002	P. nivalis Jacq.	P. nivalis - United Kingdom	United Kingdom	Group 1	NCGR	Pass		2x
PI 542035	CPYR 1708.003	P. × canescens Spach	P. x canescens 1213 - Uzbekistan	Uzbekistan	Group 2	NCGR	Fail	QC CR	2x
PI 542035	CPYR 1708.005	P. × canescens Spach	P. x canescens 1213 - Uzbekistan	Uzbekistan	Group 2	NCGR	Pass		2x
PI 541626	CPYR 1277.001	P. elaeagrifolia Pallas	P. elaeagrifolia WB-4 - Turkey	Turkey	Group 2	NCGR	Pass		2x
PI 541627	CPYR 1287.001	P. elaeagrifolia Pallas	P. elaeagrifolia Olez 2 - Turkey	Turkey	Group 2	NCGR	Pass		2x
PI 617522	CPYR 1469.001	P. elaeagrifolia Pallas	P. elaeagrifolia Olez 2 glabrous - Turkey	Turkey	Group 2	NCGR	Pass		2x
PI 617523	CPYR 1470.001	P. elaeagrifolia Pallas	P. elaeagrifolia Olez 2 glabrous - Turkey	Turkey	Group 2	NCGR	Pass		2x
PI 541628	CPYR 1473.001	P. elaeagrifolia Pallas	P. elaeagrifolia Olez 2	Turkey	Group 2	NCGR	Pass		2x
PI 293846	CPYR 1482.001	P. elaeagrifolia Pallas	P. elaeagrifolia - Crimea	Ukraine-Crimea	Group 2	NCGR	Pass		2x
PI 293846	CPYR 1483.001	P. elaeagrifolia Pallas	P. elaeagrifolia - Crimea	Ukraine-Crimea	Group 2	NCGR	Pass		2x
PI 541630	CPYR 1711.001	P. elaeagrifolia Pallas	P. elaeagrifolia hybrid - Uzbekistan	Uzbekistan	Group 2	NCGR	Pass		2x
PI 638009	CPYR 2817.001	P. elaeagrifolia Pallas	P. elaeagrifolia - Armenia 38	Armenia-Kotayk	Group 2	NCGR	Pass		2x
PI 313932	CPYR 390.001	P. elaeagrifolia Pallas	P. elaeagrifolia (hybrid)	Russian Federation	Group 2	NCGR	Pass		2x
PI 541613	CPYR 768.001	P. elaeagrifolia Pallas	P. elaeagrifolia Olez 2 - Turkey	Turkey	Group 2	NCGR	Pass		2x
PI 541614	CPYR 769.001	P. elaeagrifolia Pallas	P. elaeagrifolia Olez 2 - Turkey	Turkey	Group 2	NCGR	Pass		2x
PI 541615	CPYR 770.001	P. elaeagrifolia Pallas	P. elaeagrifolia WB-4 - Turkey	Turkey	Group 2	NCGR	Pass		2x
PI 541616	CPYR 771.001	P. elaeagrifolia Pallas	P. elaeagrifolia WB-5 - Turkey	Turkey	Group 2	NCGR	Pass		2x
PI 541670	CPYR 1206.001	P. glabra Boiss.	P. glabra	United States	Group 2	NCGR	Pass		2x
PI 541670	CPYR 1206.001_2	P. glabra Boiss.	P. glabra	United States	Group 2	NCGR	Pass		2x
PI 541670	CPYR 1207.001	P. glabra Boiss.	P. glabra	United States	Group 2	NCGR	Pass		2x
PI 541670	CPYR 1208.001	P. glabra Boiss.	P. glabra	United States	Group 2	NCGR	Pass		2x
PI 617589	CPYR 2513.005	P. regelii Rehder	P. regelii KAZ 93-41-09 - Kazakhstan	Kazakhstan	Group 2	NCGR	Fail	QC CR	2x
PI 617626	CPYR 2554.004	P. regelii Rehder	P. regelii KAZ 95-18-16 - Kazakhstan	Kazakhstan	Group 2	NCGR	Fail	QC CR	2x
PI 641279	CPYR 2587.002	P. regelii Rehder	P. regelii - Boraldy River Forest, Kazakhstan	Kazakhstan	Group 2	NCGR	Fail	QC CR	2x
PI 309922	CPYR 660.001	P. regelii Rehder	P. regelii (hybrid)	Poland	Group 2	NCGR	Fail	QC CR	2x
PI 541944	CPYR 889.001	P. regelii Rehder	P. regelii No. 3 (hybrid)	Former Soviet Union	Group 2	NCGR	Pass		2x
PI 541945	CPYR 890.001	P. regelii Rehder	P. regelii	Russian Federation	Group 2	NCGR	Fail	QC CR	2x
PI 657923	CPYR 2882.002	P. sachokiana Kuth.	P. sachokiana GE-2006-115 - Georgia	Georgia-Kakheti	Group 2	NCGR	Pass		2x
PI 657923	CPYR 2882.003	P. sachokiana Kuth.	P. sachokiana GE-2006-115 - Georgia	Georgia-Kakheti	Group 2	NCGR	Pass		2x
PI 657923	CPYR 2882.004	P. sachokiana Kuth.	P. sachokiana GE-2006-115 - Georgia	Georgia-Kakheti	Group 2	NCGR	Pass		2x
PI 657923	CPYR 2882.005	P. sachokiana Kuth.	P. sachokiana GE-2006-115 - Georgia	Georgia-Kakheti	Group 2	NCGR	Pass		2x
CPYR 2892	CPYR 2892.002	P. sachokiana Kuth.	P. sachokiana GE-2006-114	Georgia-Kakheti	Group 2	NCGR	Pass		2x
PI 541953	CPYR 1697.001	P. salicifolia Pallas	P. salicifolia (hybrid) - Russia	Russian Federation	Group 2	NCGR	Pass		2x
PI 541953	CPYR 1697.002	P. salicifolia Pallas	P. salicifolia (hybrid) - Russia	Russian Federation	Group 2	NCGR	Pass		2x
PI 641274	CPYR 2350.001	P. salicifolia Pallas	P. salicifolia (hybrid) - Maikop, Russia	Former Soviet Union	Group 2	NCGR	Fail	QC CR	2x
PI 641274	CPYR 2350.002	P. salicifolia Pallas	P. salicifolia (hybrid) - Maikop, Russia	Former Soviet Union	Group 2	NCGR	Pass		2x
PI 617568	CPYR 2427.005	P. salicifolia Pallas	P. salicifolia - Russia	Russian Federation	Group 2	NCGR	Pass		2x
Q 28419	CPYR 2683.002	P. salicifolia Pallas	P. salicifolia A-53-14 (Russia)	Russian Federation	Group 2	NCGR	Pass		2x
Q 29557	CPYR 2720.001	P. salicifolia Pallas	P. salicifolia BII-2-7-9 Russia	Russian Federation	Group 2	NCGR	Pass		2x
Q 27631	CPYR 2760.001	P. salicifolia Pallas	P. salicifolia N1 - Russia	Russian Federation	Group 2	NCGR	Pass		2x
PI 638000	CPYR 2797.001	P. salicifolia Pallas	P. salicifolia ARM-02-067 - Armenia, Arpa Gorge	Armenia	Group 2	NCGR	Pass		2x
PI 638000	CPYR 2797.003	P. salicifolia Pallas	P. salicifolia ARM-02-067 - Armenia, Arpa Gorge	Armenia	Group 2	NCGR	Pass		2x
PI 657918	CPYR 2798.001	P. salicifolia Pallas	P. salicifolia ARM-02-076 - Armenia, Arpa Gorge	Armenia	Group 2	NCGR	Pass		2x
PI 657918	CPYR 2798.003	P. salicifolia Pallas	P. salicifolia ARM-02-076 - Armenia, Arpa Gorge	Armenia	Group 2	NCGR	Pass		2x
PI 657921	CPYR 2849.002	P. salicifolia Pallas	P. salicifolia GE-2004-141 - Akhaltsike, Georgia	Georgia-Meskheti	Group 2	NCGR	Pass		2x
PI 657924	CPYR 2883.002	P. salicifolia Pallas	P. salicifolia GE-2006-111 - Georgia, Vashlovani	Georgia-Kakheti	Group 2	NCGR	Pass		2x
PI 657924	CPYR 2883.003	P. salicifolia Pallas	P. salicifolia GE-2006-111 - Georgia, Vashlovani	Georgia-Kakheti	Group 2	NCGR	Pass		2x
PI 657932	CPYR 2935.002	P. salicifolia Pallas	P. salicifolia - AZN-91 Azerbaijan	Azerbaijan	Group 2	NCGR	Pass		2x
PI 657932	CPYR 2935.006	P. salicifolia Pallas	P. salicifolia - AZN-91 Azerbaijan	Azerbaijan	Group 2	NCGR	Pass		2x
PI 665755	CPYR 2952.001	P. salicifolia Pallas	P. salicifolia - Georgia G10-122	Georgia	Group 2	NCGR	Pass		2x
PI 665755	CPYR 2952.003	P. salicifolia Pallas	P. salicifolia - Georgia G10-122	Georgia	Group 2	NCGR	Pass		2x
PI 541950	CPYR 869.001	P. salicifolia Pallas	P. salicifolia MA 884-36 [P. orientalis]	United States	Group 2	NCGR	Pass		2x
PI 541948	CPYR 891.001	P. salicifolia Pallas	P. salicifolia No. 1	United States	Group 2	NCGR	Pass		2x
PI 540934	CPYR 1598.001	P. spinosa Forssk.	P. spinosa (amygdaliformis) - Sardinia	Italy	Group 2	NCGR	Pass		2x
PI 540936	CPYR 1600.001	P. spinosa Forssk.	P. spinosa (amygdaliformis) - Sardinia	Italy	Group 2	NCGR	Pass		2x
PI 540938	CPYR 1609.003	P. spinosa Forssk.	P. spinosa (amygdaliformis) - Turkey	Turkey	Group 2	NCGR	Pass		2x
PI 540939	CPYR 1610.001	P. spinosa Forssk.	P. spinosa (amygdaliformis) - Turkey	Turkey	Group 2	NCGR	Pass		2x
PI 540940	CPYR 1611.001	P. spinosa Forssk.	P. spinosa (amygdaliformis) - Turkey	Turkey	Group 2	NCGR	Pass		2x
PI 349023	CPYR 1615.001	P. spinosa Forssk.	P. spinosa (amygdaliformis) - Macedonia (long chill required)	Macedonia	Group 2	NCGR	Pass		2x
CPYR 2961	CPYR 2961.002	P. spinosa Forssk.	P. spinosa ALB-2011-001	Albania	Group 2	NCGR	Pass		2x
CPYR 2961	CPYR 2961.003	P. spinosa Forssk.	P. spinosa ALB-2011-001	Albania	Group 2	NCGR	Pass		2x
PI 665757	CPYR 2962.005	P. spinosa Forssk.	P. spinosa ALB-2011-007	Albania	Group 2	NCGR	Pass		2x
PI 665757	CPYR 2962.006	P. spinosa Forssk.	P. spinosa ALB-2011-007	Albania	Group 2	NCGR	Pass		2x
PI 665758	CPYR 2963.004	P. spinosa Forssk.	P. spinosa ALB-2011-010	Albania	Group 2	NCGR	Pass		2x
PI 665759	CPYR 2964.005	P. spinosa Forssk.	P. spinosa ALB-2011-015	Albania	Group 2	NCGR	Pass		2x
PI 665761	CPYR 2966.001	P. spinosa Forssk.	P. spinosa ALB-2011-028	Albania	Group 2	NCGR	Pass		2x
PI 665762	CPYR 2967.002	P. spinosa Forssk.	P. spinosa ALB-2011-034	Albania	Group 2	NCGR	Pass		2x
PI 665762	CPYR 2967.004	P. spinosa Forssk.	P. spinosa ALB-2011-034	Albania	Group 2	NCGR	Pass		2x
PI 665763	CPYR 2968.002	P. spinosa Forssk.	P. spinosa ALB-2011-038	Albania	Group 2	NCGR	Pass		2x
PI 665764	CPYR 2969.002	P. spinosa Forssk.	P. spinosa ALB-2011-043	Albania	Group 2	NCGR	Pass		2x
PI 665764	CPYR 2969.003	P. spinosa Forssk.	P. spinosa ALB-2011-043	Albania	Group 2	NCGR	Pass		2x
PI 665765	CPYR 2970.001	P. spinosa Forssk.	P. spinosa ALB-2011-064	Albania	Group 2	NCGR	Pass		2x
PI 665765	CPYR 2970.002	P. spinosa Forssk.	P. spinosa ALB-2011-064	Albania	Group 2	NCGR	Pass		2x
PI 665766	CPYR 2971.001	P. spinosa Forssk.	P. spinosa ALB-2011-067	Albania	Group 2	NCGR	Pass		2x
PI 665766	CPYR 2971.004	P. spinosa Forssk.	P. spinosa ALB-2011-067	Albania	Group 2	NCGR	Pass		2x
PI 665767	CPYR 2972.003	P. spinosa Forssk.	P. spinosa ALB-2011-070	Albania	Group 2	NCGR	Pass		2x
PI 665767	CPYR 2972.007	P. spinosa Forssk.	P. spinosa ALB-2011-070	Albania	Group 2	NCGR	Pass		2x
PI 665768	CPYR 2973.001	P. spinosa Forssk.	P. spinosa ALB-2011-072	Albania	Group 2	NCGR	Pass		2x
PI 665768	CPYR 2973.002	P. spinosa Forssk.	P. spinosa ALB-2011-072	Albania	Group 2	NCGR	Pass		2x
PI 665769	CPYR 2974.001	P. spinosa Forssk.	P. spinosa ALB-2011-078	Albania	Group 2	NCGR	Pass		2x
PI 665769	CPYR 2974.002	P. spinosa Forssk.	P. spinosa ALB-2011-078	Albania	Group 2	NCGR	Pass		2x
PI 665770	CPYR 2975.003	P. spinosa Forssk.	P. spinosa ALB-2011-089a	Albania	Group 2	NCGR	Pass		2x
PI 665770	CPYR 2975.006	P. spinosa Forssk.	P. spinosa ALB-2011-089b	Albania	Group 2	NCGR	Fail	dQC	2x
PI 665770	CPYR 2975.006	P. spinosa Forssk.	P. spinosa ALB-2011-089b	Albania	Group 2	NCGR	Pass		2x
PI 540924	CPYR 633.001	P. spinosa Forssk.	P. spinosa (amygdaliformis) - Turkey	Turkey	Group 2	NCGR	Pass		2x
PI 349021	CPYR 637.001	P. spinosa Forssk.	P. spinosa (amygdaliformis) - Macedonia (pure)	Macedonia	Group 2	NCGR	Pass		2x
PI 349021	CPYR 638.001	P. spinosa Forssk.	P. spinosa (amygdaliformis) - Macedonia	Macedonia	Group 2	NCGR	Pass		2x
PI 540922	CPYR 639.001	P. spinosa Forssk.	P. spinosa (amygdaliformis) - Greece	Greece	Group 2	NCGR	Pass		2x
PI 540923	CPYR 640.001	P. spinosa Forssk.	P. spinosa (amygdaliformis) - Greece	Greece	Group 2	NCGR	Pass		2x
PI 540923	CPYR 641.001	P. spinosa Forssk.	P. spinosa (amygdaliformis) - Greece (hybrid?)	Greece	Group 2	NCGR	Pass		2x
PI 540931	CPYR 642.001	P. spinosa Forssk.	P. spinosa (amygdaliformis) - Greece	Greece	Group 2	NCGR	Pass		2x
PI 541978	CPYR 1010.009	P. syriaca Boiss.	P. syriaca No. 2 - Iran	Iran	Group 2	NCGR	Pass		2x
PI 541979	CPYR 1011.001	P. syriaca Boiss.	P. syriaca - Iran 1970	Iran	Group 2	NCGR	Pass		2x
PI 541979	CPYR 1011.005	P. syriaca Boiss.	P. syriaca - Iran	Iran	Group 2	NCGR	Pass		2x
PI 541983	CPYR 1509.002	P. syriaca Boiss.	P. syriaca No. 1 - Syria	Syria	Group 2	NCGR	Pass		2x
PI 541983	CPYR 1509.005	P. syriaca Boiss.	P. syriaca No. 1 - Syria	Syria	Group 2	NCGR	Pass		2x
PI 541980	CPYR 1510.008	P. syriaca Boiss.	P. syriaca No. 2 - Syria	Syria	Group 2	NCGR	Fail	QC CR	2x
PI 641281	CPYR 2716.001	P. syriaca Boiss.	P. syriaca - Israel (seedling)	Israel	Group 2	NCGR	Pass		2x
PI 657917	CPYR 2790.002	P. syriaca Boiss.	P. syriaca ARM-01-361 - Armenia	Armenia	Group 2	NCGR	Pass		2x
PI 541974	CPYR 907.001	P. syriaca Boiss.	P. syriaca - Israel	Israel	Group 2	NCGR	Pass		2x
PI 541976	CPYR 912.001	P. syriaca Boiss.	P. syriaca - Israel	Israel	Group 2	NCGR	Fail	QC CR	2x
PI 541976	CPYR 913.001	P. syriaca Boiss.	P. syriaca - Israel	Israel	Group 2	NCGR	Pass		2x
PI 541977	CPYR 914.001	P. syriaca Boiss.	P. syriaca No. 2 - Israel	Israel	Group 2	NCGR	Pass		2x
PI 541977	CPYR 915.001	P. syriaca Boiss.	P. syriaca No. 2 - Israel	Israel	Group 2	NCGR	Pass		2x
PI 541977	CPYR 916.001	P. syriaca Boiss.	P. syriaca No. 2 - Israel	Israel	Group 2	NCGR	Pass		2x
PI 540965	CPYR 1216.001	P. betulaefolia Bunge	P. betulaefolia	United States	Group 3	NCGR	Pass		2x
PI 540966	CPYR 1237.001	P. betulaefolia Bunge	P. betulaefolia OSU-1	United States	Group 3	NCGR	Pass		2x
PI 540967	CPYR 1238.001	P. betulaefolia Bunge	P. betulaefolia OSU-1	United States	Group 3	NCGR	Pass		2x
PI 540968	CPYR 1244.001	P. betulaefolia Bunge	P. betulaefolia OSU-3	United States	Group 3	NCGR	Pass		2x
PI 540969	CPYR 1255.001	P. betulaefolia Bunge	P. betulaefolia OSU-3	United States	Group 3	NCGR	Pass		2x
PI 540971	CPYR 1261.001	P. betulaefolia Bunge	P. betulaefolia	United States	Group 3	NCGR	Pass		2x
PI 540972	CPYR 1262.001	P. betulaefolia Bunge	P. betulaefolia	United States	Group 3	NCGR	Pass		2x
PI 540976	CPYR 1309.001	P. betulaefolia Bunge	P. betulaefolia	United States	Group 3	NCGR	Pass		2x
PI 540976	CPYR 1309.004	P. betulaefolia Bunge	P. betulaefolia	United States	Group 3	NCGR	Pass		2x
PI 540977	CPYR 1310.002	P. betulaefolia Bunge	P. betulaefolia	United States	Group 3	NCGR	Pass		2x
PI 540979	CPYR 1312.003	P. betulaefolia Bunge	P. betulaefolia	United States	Group 3	NCGR	Pass		2x
PI 540982	CPYR 1379.001	P. betulaefolia Bunge	OPR-260 P. betulaefolia	United States	Group 3	NCGR	Fail	QC CR	2x
PI 540983	CPYR 1380.001	P. betulaefolia Bunge	OPR-261 P. betulaefolia	United States	Group 3	NCGR	Pass		2x
PI 540984	CPYR 1381.001	P. betulaefolia Bunge	OPR-262 P. betulaefolia	United States	Group 3	NCGR	Pass		2x
PI 540985	CPYR 1382.001	P. betulaefolia Bunge	OPR-263 P. betulaefolia	United States	Group 3	NCGR	Pass		2x
PI 540986	CPYR 1383.001	P. betulaefolia Bunge	OPR-264 P. betulaefolia	United States	Group 3	NCGR	Fail	QC CR	2x
PI 540987	CPYR 1384.001	P. betulaefolia Bunge	OPR-265 P. betulaefolia	United States	Group 3	NCGR	Pass		2x
PI 540988	CPYR 1385.001	P. betulaefolia Bunge	OPR-266 P. betulaefolia	United States	Group 3	NCGR	Pass		2x
PI 540989	CPYR 1441.001	P. betulaefolia Bunge	P. betulaefolia	United States	Group 3	NCGR	Pass		2x
PI 540990	CPYR 1442.001	P. betulaefolia Bunge	P. betulaefolia	United States	Group 3	NCGR	Pass		2x
PI 540991	CPYR 1443.001	P. betulaefolia Bunge	P. betulaefolia	United States	Group 3	NCGR	Pass		2x
PI 540992	CPYR 1458.001	P. betulaefolia Bunge	P. betulaefolia OSU-1	United States	Group 3	NCGR	Pass		2x
PI 540994	CPYR 1485.001	P. betulaefolia Bunge	P. betulaefolia-2 x P. betulaefolia-1	United States	Group 3	NCGR	Pass		2x
PI 540986	CPYR 1498.001	P. betulaefolia Bunge	P. betulaefolia 3 No. 6	United States	Group 3	NCGR	Pass		2x
PI 541004	CPYR 2101.001	P. betulaefolia Bunge	P. betulaefolia	United States	Group 3	NCGR	Pass		2x
PI 541007	CPYR 2291.003	P. betulaefolia Bunge	P. betulaefolia - Shaanxi, China	China-Shaanxi	Group 3	NCGR	Pass		2x
PI 638018	CPYR 2828.006	P. betulaefolia Bunge	P. betulaefolia 'Du Li' - Shaanxi, China	China-Shaanxi	Group 3	NCGR	Pass		2x
PI 322707	CPYR 646.001	P. betulaefolia Bunge	P. betulaefolia - Ukraine	Ukraine	Group 3	NCGR	Pass		2x
PI 540942	CPYR 649.001	P. betulaefolia Bunge	P. betulaefolia	United States	Group 3	NCGR	Pass		2x
PI 540948	CPYR 651.001	P. betulaefolia Bunge	P. betulaefolia	United States	Group 3	NCGR	Pass		2x
PI 540949	CPYR 652.001	P. betulaefolia Bunge	P. betulaefolia 3	United States	Group 3	NCGR	Fail	QC CR	2x
PI 540943	CPYR 653.001	P. betulaefolia Bunge	OPR-110 P. betulaefolia No. 1	United States	Group 3	NCGR	Pass		2x
PI 540944	CPYR 654.001	P. betulaefolia Bunge	OPR-111 P. betulaefolia No. 2	United States	Group 3	NCGR	Pass		2x
PI 540945	CPYR 655.001	P. betulaefolia Bunge	OPR-113 P. betulaefolia No. 4	United States	Group 3	NCGR	Pass		2x
PI 540946	CPYR 656.001	P. betulaefolia Bunge	OPR-114 P. betulaefolia No. 5	United States	Group 3	NCGR	Pass		2x
PI 540943	CPYR 657.001	P. betulaefolia Bunge	P. betulaefolia	United States	Group 3	NCGR	Pass		2x
PI 540944	CPYR 658.001	P. betulaefolia Bunge	P. betulaefolia	United States	Group 3	NCGR	Pass		2x
PI 617510	CPYR 921.001	P. betulaefolia Bunge	P. betulaefolia	United States	Group 3	NCGR	Fail	QC CR	2x
PI 541113	CPYR 1022.002	P. calleryana Decne.	P. calleryana f. graciliflora Morton Arboretum O.P.	United States	Group 3	NCGR	Fail	QC CR	2x
PI 541012	CPYR 1170.002	P. calleryana Decne.	OPR-157 P. calleryana	United States	Group 3	NCGR	Fail	QC CR	2x
PI 541085	CPYR 1171.003	P. calleryana Decne.	OPR-135 P. calleryana	United States	Group 3	NCGR	Fail	QC CR	2x
PI 617513	CPYR 1218.001	P. calleryana Decne.	P. calleryana PC-5 (non-typical)	United States	Group 3	NCGR	Fail	QC CR	2x
PI 617514	CPYR 1219.001	P. calleryana Decne.	P. calleryana PC-7 (hybrid)	United States	Group 3	NCGR	Pass		2x
PI 617515	CPYR 1220.001	P. calleryana Decne.	P. calleryana PC-7 (hybrid)	United States	Group 3	NCGR	Fail	QC CR	2x
PI 541050	CPYR 1245.001	P. calleryana Decne.	P. calleryana	United States	Group 3	NCGR	Fail	QC CR	2x
PI 541051	CPYR 1253.001	P. calleryana Decne.	P. calleryana	United States	Group 3	NCGR	Fail	QC CR	2x
PI 541052	CPYR 1254.001	P. calleryana Decne.	P. calleryana	United States	Group 3	NCGR	Fail	dQC	2x
PI 541053	CPYR 1264.003	P. calleryana Decne.	P. calleryana OSU-2	United States	Group 3	NCGR	Fail	QC CR	2x
PI 541054	CPYR 1265.003	P. calleryana Decne.	P. calleryana OSU-3	United States	Group 3	NCGR	Pass		2x
PI 541056	CPYR 1267.001	P. calleryana Decne.	P. calleryana OSU-6	United States	Group 3	NCGR	Pass		2x
PI 541057	CPYR 1268.002	P. calleryana Decne.	P. calleryana OSU-7	United States	Group 3	NCGR	Fail	QC CR	2x
PI 541058	CPYR 1269.002	P. calleryana Decne.	P. calleryana OSU-8	United States	Group 3	NCGR	Fail	dQC	2x
PI 541059	CPYR 1270.001	P. calleryana Decne.	P. calleryana OSU-9	United States	Group 3	NCGR	Fail	dQC	2x
PI 541061	CPYR 1272.001	P. calleryana Decne.	P. calleryana	United States	Group 3	NCGR	Fail	dQC	2x
PI 541959	CPYR 1276.001	P. calleryana Decne.	P. calleryana MA182-53	United States	Group 3	NCGR	Pass		2x
PI 541063	CPYR 1302.001	P. calleryana Decne.	P. calleryana	United States	Group 3	NCGR	Fail	QC CR	2x
PI 541064	CPYR 1303.001	P. calleryana Decne.	P. calleryana	United States	Group 3	NCGR	Pass		2x
PI 617520	CPYR 1427.001	P. calleryana Decne.	OPR-168 P. calleryana	United States	Group 3	NCGR	Fail	QC CR	2x
PI 541067	CPYR 1428.003	P. calleryana Decne.	P. calleryana	United States	Group 3	NCGR	Pass		2x
PI 541068	CPYR 1432.001	P. calleryana Decne.	OPR-193 P. calleryana	United States	Group 3	NCGR	Fail	QC CR	2x
PI 541070	CPYR 1434.001	P. calleryana Decne.	OPR-249 P. calleryana	United States	Group 3	NCGR	Pass		2x
PI 541071	CPYR 1435.001	P. calleryana Decne.	P. calleryana	United States	Group 3	NCGR	Pass		2x
PI 541072	CPYR 1436.001	P. calleryana Decne.	OPR-177 P. calleryana	United States	Group 3	NCGR	Fail	QC CR	2x
PI 541073	CPYR 1437.001	P. calleryana Decne.	P. calleryana [C-44?]	United States	Group 3	NCGR	Fail	QC CR	2x
PI 541074	CPYR 1438.001	P. calleryana Decne.	OPR-191 P. calleryana	United States	Group 3	NCGR	Fail	dQC	2x
PI 541075	CPYR 1439.001	P. calleryana Decne.	Autumn Blaze (P. calleryana)	United States	Group 3	NCGR	Fail	QC CR	2x
PI 541076	CPYR 1440.001	P. calleryana Decne.	OPR-195 P. calleryana 6 OP	United States	Group 3	NCGR	Pass		2x
PI 541077	CPYR 1452.001	P. calleryana Decne.	P. calleryana	United States	Group 3	NCGR	Pass		2x
PI 541078	CPYR 1460.001	P. calleryana Decne.	P. calleryana	United States	Group 3	NCGR	Pass		2x
PI 541079	CPYR 1497.001	P. calleryana Decne.	OPR-132 P. calleryana	United States	Group 3	NCGR	Fail	QC CR	2x
PI 541082	CPYR 1587.003	P. calleryana Decne.	P. calleryana - Crown Point 5-67	United States	Group 3	NCGR	Pass		2x
PI 541083	CPYR 1601.001	P. calleryana Decne.	P. calleryana OSU-10	United States	Group 3	NCGR	Pass		2x
PI 541084	CPYR 1614.001	P. calleryana Decne.	P. calleryana (hybrid)	United States	Group 3	NCGR	Pass		2x
PI 541087	CPYR 1707.001	P. calleryana Decne.	P. calleryana o.p. - Uzbekistan	Uzbekistan	Group 3	NCGR	Pass		2x
PI 541089	CPYR 2086.001	P. calleryana Decne.	OPR-156 P. calleryana	United States	Group 3	NCGR	Pass		2x
PI 541092	CPYR 2089.001	P. calleryana Decne.	OPR-187 P. calleryana	United States	Group 3	NCGR	Fail	QC CR	2x
PI 541094	CPYR 2091.001	P. calleryana Decne.	OPR-138 P. calleryana	United States	Group 3	NCGR	Fail	QC CR	2x
PI 541098	CPYR 2095.001	P. calleryana Decne.	OPR-220 P. calleryana	United States	Group 3	NCGR	Fail	QC CR	2x
PI 541104	CPYR 2185.001	P. calleryana Decne.	Redspire (P. calleryana)	United States	Group 3	NCGR	Pass		2x
PI 541106	CPYR 2187.001	P. calleryana Decne.	C.P. 6-48	United States	Group 3	NCGR	Fail	dQC	2x
PI 541107	CPYR 2188.001	P. calleryana Decne.	Grant St. Yellow (P. calleryana)	United States-Oregon	Group 3	NCGR	Fail	dQC	2x
PI 541108	CPYR 2189.001	P. calleryana Decne.	Aristocrat (P. calleryana)	China	Group 3	NCGR	Fail	QC CR	2x
PI 541109	CPYR 2190.001	P. calleryana Decne.	Avery Park (P. calleryana) - upright	United States-Oregon	Group 3	NCGR	Pass		2x
PI 617533	CPYR 2330.001	P. calleryana Decne.	Cleveland Select (P. calleryana)	United States-Ohio	Group 3	NCGR	Fail	QC CR	2x
PI 420809	CPYR 661.001	P. calleryana Decne.	P. calleryana	Asia	Group 3	NCGR	Fail	QC CR	2x
PI 541013	CPYR 662.001	P. calleryana Decne.	Capital (P. calleryana)	United States	Group 3	NCGR	Fail	QC CR	2x
PI 420995	CPYR 664.001	P. calleryana Decne.	Whitehouse (P. calleryana)	United States	Group 3	NCGR	Fail	dQC	2x
PI 214185	CPYR 665.001	P. calleryana Decne.	P. calleryana D6	Australia	Group 3	NCGR	Fail	QC CR	2x
PI 541009	CPYR 666.001	P. calleryana Decne.	P. calleryana	United States	Group 3	NCGR	Pass		2x
PI 541025	CPYR 667.001	P. calleryana Decne.	OPR-268 P. calleryana	United States	Group 3	NCGR	Fail	QC CR	2x
PI 541026	CPYR 668.001	P. calleryana Decne.	P. calleryana	United States	Group 3	NCGR	Fail	QC CR	2x
PI 541011	CPYR 670.001	P. calleryana Decne.	P. calleryana	United States	Group 3	NCGR	Fail	QC CR	2x
PI 541017	CPYR 671.001	P. calleryana Decne.	P. calleryana No. 11	United States	Group 3	NCGR	Fail	QC CR	2x
PI 541027	CPYR 672.002	P. calleryana Decne.	P. calleryana (hybrid)	United States	Group 3	NCGR	Pass		2x
PI 541018	CPYR 673.001	P. calleryana Decne.	P. calleryana PC-5	Uncertain	Group 3	NCGR	Fail	QC CR	2x
PI 617505	CPYR 674.001	P. calleryana Decne.	P. calleryana PC-6	Uncertain	Group 3	NCGR	Pass		2x
PI 541019	CPYR 675.001	P. calleryana Decne.	P. calleryana PC-7	Uncertain	Group 3	NCGR	Fail	QC CR	2x
PI 325930	CPYR 1190.001	P. dimorphophylla Makino	P. dimorphophylla - Japan	Japan	Group 3	NCGR	Fail	QC CR	2x
PI 541602	CPYR 1223.001	P. dimorphophylla Makino	P. dimorphophylla 407-1	Japan	Group 3	NCGR	Fail	QC CR	2x
PI 541603	CPYR 1296.001	P. dimorphophylla Makino	P. dimorphophylla	United States	Group 3	NCGR	Fail	QC CR	2x
PI 541604	CPYR 1313.001	P. dimorphophylla Makino	P. dimorphophylla x self	United States	Group 3	NCGR	Pass		2x
PI 325930	CPYR 1388.001	P. dimorphophylla Makino	P. dimorphophylla - Japan	Japan	Group 3	NCGR	Fail	QC CR	2x
PI 325930	CPYR 1389.001	P. dimorphophylla Makino	P. dimorphophylla - Japan	Japan	Group 3	NCGR	Fail	QC CR	2x
PI 325930	CPYR 1390.001	P. dimorphophylla Makino	P. dimorphophylla - Japan	Japan	Group 3	NCGR	Pass		2x
PI 325930	CPYR 1391.001	P. dimorphophylla Makino	P. dimorphophylla - Japan	Japan	Group 3	NCGR	Pass		2x
PI 541605	CPYR 1392.001	P. dimorphophylla Makino	P. dimorphophylla	United States	Group 3	NCGR	Fail	QC CR	2x
PI 541606	CPYR 1393.001	P. dimorphophylla Makino	P. dimorphophylla	United States	Group 3	NCGR	Fail	QC CR	2x
PI 541607	CPYR 1399.001	P. dimorphophylla Makino	P. dimorphophylla	United States	Group 3	NCGR	Fail	QC CR	2x
PI 541608	CPYR 1400.001	P. dimorphophylla Makino	P. dimorphophylla	United States	Group 3	NCGR	Pass		2x
PI 541609	CPYR 1457.001	P. dimorphophylla Makino	P. dimorphophylla	United States	Group 3	NCGR	Fail	QC CR	2x
PI 318871	CPYR 295.001	P. dimorphophylla Makino	P. dimorphophylla - Inunashi - Japan	Japan	Group 3	NCGR	Pass		2x
PI 541610	CPYR 757.001	P. dimorphophylla Makino	P. dimorphophylla - Japan	Japan	Group 3	NCGR	Fail	QC CR	2x
PI 325927	CPYR 939.001	P. dimorphophylla Makino	P. dimorphophylla - Japan	Japan	Group 3	NCGR	Fail	QC CR	2x
PI 325928	CPYR 940.001	P. dimorphophylla Makino	P. dimorphophylla Vo 27 - Japan	Japan	Group 3	NCGR	Fail	QC CR	2x
PI 325928	CPYR 940.002	P. dimorphophylla Makino	P. dimorphophylla Vo 27 - Japan	Japan	Group 3	NCGR	Fail	QC CR	2x
PI 325929	CPYR 941.001	P. dimorphophylla Makino	P. dimorphophylla Vo 28 - Japan	Japan	Group 3	NCGR	Fail	QC CR	2x
PI 325929	CPYR 941.002	P. dimorphophylla Makino	P. dimorphophylla Vo 28 - Japan	Japan	Group 3	NCGR	Fail	QC CR	2x
PI 541641	CPYR 1213.001	P. fauriei C. Schneider	P. fauriei	United States	Group 3	NCGR	Fail	QC CR	2x
PI 541642	CPYR 1242.001	P. fauriei C. Schneider	P. fauriei MA x P. fauriei W-6	United States	Group 3	NCGR	Fail	QC CR	2x
PI 541643	CPYR 1243.001	P. fauriei C. Schneider	P. fauriei MA x P. fauriei W-6	United States	Group 3	NCGR	Fail	QC CR	2x
PI 541644	CPYR 1280.003	P. fauriei C. Schneider	P. fauriei	United States	Group 3	NCGR	Fail	QC CR	2x
PI 617516	CPYR 1281.001	P. fauriei C. Schneider	P. fauriei - Korea (Morton Arboretum)	South Korea	Group 3	NCGR	Fail	QC CR	2x
PI 541645	CPYR 1282.001	P. fauriei C. Schneider	P. fauriei x self	United States	Group 3	NCGR	Fail	QC CR	2x
PI 541646	CPYR 1283.001	P. fauriei C. Schneider	P. fauriei	United States	Group 3	NCGR	Fail	QC CR	2x
PI 541647	CPYR 1284.001	P. fauriei C. Schneider	P. fauriei No. 4 - Korea	South Korea	Group 3	NCGR	Fail	QC CR	2x
PI 541649	CPYR 1398.001	P. fauriei C. Schneider	P. fauriei	Korea	Group 3	NCGR	Fail	QC CR	2x
PI 541652	CPYR 1496.001	P. fauriei C. Schneider	P. fauriei 12-14	United States	Group 3	NCGR	Fail	QC CR	2x
PI 541636	CPYR 2.006	P. fauriei C. Schneider	P. fauriei - Korea OP seedling	South Korea	Group 3	NCGR	Fail	QC CR	2x
PI 617531	CPYR 2299.001	P. fauriei C. Schneider	P. fauriei NA 56625	Korea	Group 3	NCGR	Fail	QC CR	2x
PI 132091	CPYR 677.001	P. fauriei C. Schneider	P. fauriei Arnold Arboretum	South Korea	Group 3	NCGR	Pass		2x
PI 541632	CPYR 772.004	P. fauriei C. Schneider	P. fauriei	United States	Group 3	NCGR	Fail	QC CR	2x
PI 617507	CPYR 776.001	P. fauriei C. Schneider	P. fauriei MSU5768	Korea	Group 3	NCGR	Pass		2x
PI 541635	CPYR 778.001	P. fauriei C. Schneider	P. fauriei OSU 69	United States	Group 3	NCGR	Fail	QC CR	2x
PI 541633	CPYR 779.001	P. fauriei C. Schneider	P. fauriei No. 4	Korea	Group 3	NCGR	Fail	QC CR	2x
PI 541637	CPYR 780.001	P. fauriei C. Schneider	P. fauriei No. 4	Korea	Group 3	NCGR	Fail	QC CR	2x
PI 617566	CPYR 2425.001	P. koehnei C. Schneider	P. koehnei - Disneyland	United States-California	Group 3	NCGR	Pass		2x
PI 541825	CPYR 808.001	P. koehnei C. Schneider	P. koehnei	United States	Group 3	NCGR	Fail	QC CR	2x
PI 541826	CPYR 809.001	P. koehnei C. Schneider	P. koehnei	United States	Group 3	NCGR	Fail	QC CR	2x
PI 541827	CPYR 812.001	P. koehnei C. Schneider	P. koehnei	United States	Group 3	NCGR	Fail	QC CR	2x
PI 541829	CPYR 815.001	P. koehnei C. Schneider	P. koehnei	United States-California	Group 3	NCGR	Fail	QC CR	2x
PI 541834	CPYR 820.001	P. koehnei C. Schneider	P. koehnei hybrid	United States	Group 3	NCGR	Pass		2x
PI 541834	CPYR 823.001	P. koehnei C. Schneider	P. koehnei	United States	Group 3	NCGR	Fail	QC CR	2x
PI 654922	CPYR 2443.002	P. × bretschneideri Rehder	Tsu Li No. 2	China	Group 4	NCGR	Pass		2x
PI 665781	CPYR 2638.002	P. × bretschneideri Rehder	Tsu Li 1	China	Group 4	NCGR	Pass		2x
PI 665783	CPYR 2640.002	P. × bretschneideri Rehder	Ta-Shian-Sui Li	China	Group 4	NCGR	Pass		2x
PI 665788	CPYR 2646.003	P. × bretschneideri Rehder	Zao Su Li	China	Group 4	NCGR	Fail	QC CR	2x
PI 654960	CPYR 2786.001	P. × bretschneideri Rehder	Syan Li	China	Group 4	NCGR	Pass		2x
PI 665784	CPYR 2854.001	P. × bretschneideri Rehder	Shian-Sui Li	China	Group 4	NCGR	Pass		2x
PI 665772	CPYR 2990.001	P. × bretschneideri Rehder	Ya Li seedling China source	China	Group 4	NCGR	Pass		2x
PI 665772	CPYR 2990.003	P. × bretschneideri Rehder	Ya Li seedling China source	China	Group 4	NCGR	Pass		2x
PI 45845	CPYR 620.001	P. × bretschneideri Rehder	Yaguang Li [Ya Kuang Li]	China	Group 4	NCGR	Pass		2x
PI 654926	CPYR 2654.002	P. × sinkiangensis T. T. Yu	Joghoso I	Pakistan-Northern Areas	Group 4	NCGR	Pass		2x
Q 27965	CPYR 2723.001	P. × sinkiangensis T. T. Yu	Ho Mon	China	Group 4	NCGR	Fail	QC CR	2x
PI 654949	CPYR 2765.001	P. × sinkiangensis T. T. Yu	Lantai Jululi	China	Group 4	NCGR	Pass		2x
PI 665745	CPYR 2934.003	P. × sinkiangensis T. T. Yu	Chinese Fragrant Pear Seedling 3		Group 4	NCGR	Pass		2x
PI 665745	CPYR 2934.004	P. × sinkiangensis T. T. Yu	Chinese Fragrant Pear Seedling 4		Group 4	NCGR	Pass		2x
PI 665745	CPYR 2934.005	P. × sinkiangensis T. T. Yu	Chinese Fragrant Pear Seedling 5		Group 4	NCGR	Pass		2x
Q 27968	CPYR 2980.001	P. × sinkiangensis T. T. Yu	Keshinugeamut Li	China	Group 4	NCGR	Pass		2x
PI 665771	CPYR 2989.003	P. × sinkiangensis T. T. Yu	Chinese Fragrant Pear	China	Group 4	NCGR	Pass		2x
PI 541691	CPYR 1217.002	P. hondoensis Kikuchi & Nakai	P. hondoensis 23A x P. hondoensis OP seedling	United States	Group 4	NCGR	Pass		2x
PI 541680	CPYR 1236.001	P. hondoensis Kikuchi & Nakai	P. hondoensis 117-28B x P. hondoensis OP seedling	United States	Group 4	NCGR	Pass		2x
PI 541680	CPYR 1236.003	P. hondoensis Kikuchi & Nakai	P. hondoensis 117-28B x P. hondoensis OP seedling	United States	Group 4	NCGR	Pass		2x
PI 506364	CPYR 1574.001	P. hondoensis Kikuchi & Nakai	P. hondoensis 'Iwate Mukaku'	Japan	Group 4	NCGR	Pass		2x
PI 506369	CPYR 1581.001	P. hondoensis Kikuchi & Nakai	P. hondoensis - Iwate No. 4	Japan	Group 4	NCGR	Pass		2x
PI 541683	CPYR 1593.001	P. hondoensis Kikuchi & Nakai	P. hondoensis	United States	Group 4	NCGR	Pass		2x
PI 541685	CPYR 1595.005	P. hondoensis Kikuchi & Nakai	P. hondoensis	United States	Group 4	NCGR	Pass		2x
PI 541687	CPYR 1597.001	P. hondoensis Kikuchi & Nakai	P. hondoensis	United States	Group 4	NCGR	Pass		2x
PI 541688	CPYR 2109.001	P. hondoensis Kikuchi & Nakai	P. hondoensis	Japan	Group 4	NCGR	Pass		2x
PI 541689	CPYR 2117.002	P. hondoensis Kikuchi & Nakai	P. hondoensis - Japan	Japan	Group 4	NCGR	Pass		2x
PI 541673	CPYR 797.003	P. hondoensis Kikuchi & Nakai	P. hondoensis	United States	Group 4	NCGR	Pass		2x
PI 541671	CPYR 798.001	P. hondoensis Kikuchi & Nakai	P. hondoensis No. 1	United States	Group 4	NCGR	Pass		2x
PI 541674	CPYR 800.001	P. hondoensis Kikuchi & Nakai	P. hondoensis	Japan	Group 4	NCGR	Pass		2x
PI 541675	CPYR 801.001	P. hondoensis Kikuchi & Nakai	P. hondoensis	United States	Group 4	NCGR	Pass		2x
PI 617508	CPYR 802.001	P. hondoensis Kikuchi & Nakai	P. hondoensis	United States	Group 4	NCGR	Pass		2x
PI 541676	CPYR 803.001	P. hondoensis Kikuchi & Nakai	P. hondoensis	United States	Group 4	NCGR	Pass		2x
PI 541677	CPYR 806.002	P. hondoensis Kikuchi & Nakai	P. hondoensis	United States	Group 4	NCGR	Pass		2x
PI 541678	CPYR 807.001	P. hondoensis Kikuchi & Nakai	P. hondoensis	United States	Group 4	NCGR	Pass		2x
PI 665785	CPYR 2448.001	P. pashia Buch.-Ham. ex D. Don	P. pashia - Nepal	Nepal	Group 4	NCGR	Pass		2x
Q 27447	CPYR 2667.003	P. pashia Buch.-Ham. ex D. Don	Kharnak III (donkey pear)	Pakistan-North-West Frontier	Group 4	NCGR	Fail	QC CR	2x
PI 665787	CPYR 2868.001	P. pashia Buch.-Ham. ex D. Don	Nepal 6001 [M. baccata]	Nepal	Group 4	NCGR	Pass		2x
PI 541717	CPYR 589.002	P. pashia Buch.-Ham. ex D. Don	Variolosa (P. pashia hyb.)	Uncertain	Group 4	NCGR	Pass		2x
PI 541927	CPYR 1018.001	P. pyrifolia (Burm. f.) Nakai	P. pyrifolia from A. Donovan house	United States	Group 4	NCGR	Fail	QC CR	2x
PI 91450	CPYR 1129.002	P. pyrifolia (Burm. f.) Nakai	P. pyrifolia hybrid	Uncertain	Group 4	NCGR	Pass		2x
PI 541904	CPYR 1173.002	P. pyrifolia (Burm. f.) Nakai	Seuri Li	China	Group 4	NCGR	Pass		2x
PI 541905	CPYR 1174.002	P. pyrifolia (Burm. f.) Nakai	Szumi	Uncertain	Group 4	NCGR	Pass		2x
PI 541908	CPYR 1185.001	P. pyrifolia (Burm. f.) Nakai	Okolo	United States-South Dakota	Group 4	NCGR	Pass		2x
PI 541762	CPYR 1228.001	P. pyrifolia (Burm. f.) Nakai	Japanese Golden Russet x Mikado (Decline Resist.)	United States	Group 4	NCGR	Pass		2x
PI 541763	CPYR 1229.001	P. pyrifolia (Burm. f.) Nakai	Japanese Golden Russet x Mikado (Decline Susc.)	United States	Group 4	NCGR	Pass		2x
PI 541765	CPYR 1231.001	P. pyrifolia (Burm. f.) Nakai	Hawaii x Japanese Golden Russet	United States	Group 4	NCGR	Pass		2x
PI 541766	CPYR 1232.002	P. pyrifolia (Burm. f.) Nakai	Hawaii x Japanese Golden Russet	United States	Group 4	NCGR	Pass		2x
PI 541922	CPYR 1290.001	P. pyrifolia (Burm. f.) Nakai	P. pyrifolia Donovan	United States	Group 4	NCGR	Pass		2x
PI 617517	CPYR 1291.001	P. pyrifolia (Burm. f.) Nakai	P. pyrifolia seedling W-6 Wilson	United States	Group 4	NCGR	Pass		2x
PI 541923	CPYR 1297.001	P. pyrifolia (Burm. f.) Nakai	P. pyrifolia Donovan	United States	Group 4	NCGR	Pass		2x
PI 541924	CPYR 1298.001	P. pyrifolia (Burm. f.) Nakai	P. pyrifolia Kor 5	United States	Group 4	NCGR	Pass		2x
PI 541925	CPYR 1464.001	P. pyrifolia (Burm. f.) Nakai	P. pyrifolia Kor 2	United States	Group 4	NCGR	Pass		2x
PI 506367	CPYR 1579.001	P. pyrifolia (Burm. f.) Nakai	Yokogoshi	Japan	Group 4	NCGR	Pass		2x
PI 641273	CPYR 1591.001	P. pyrifolia (Burm. f.) Nakai	P. pyrifolia (hybrid)	United States	Group 4	NCGR	Pass		2x
PI 541929	CPYR 1606.001	P. pyrifolia (Burm. f.) Nakai	P. pyrifolia	United States	Group 4	NCGR	Pass		2x
PI 541805	CPYR 1648.001	P. pyrifolia (Burm. f.) Nakai	Koyama Pear	United States	Group 4	NCGR	Pass		2x
PI 541966	CPYR 2255.001	P. pyrifolia (Burm. f.) Nakai	Huhoot Li	China	Group 4	NCGR	Pass		2x
PI 617647	CPYR 2586.002	P. pyrifolia (Burm. f.) Nakai	Vietnam Asian Pear	Vietnam	Group 4	NCGR	Pass		2x
PI 617653	CPYR 2594.001	P. pyrifolia (Burm. f.) Nakai	Zao Su	China	Group 4	NCGR	Pass		2x
PI 617663	CPYR 2608.001	P. pyrifolia (Burm. f.) Nakai	Shin Li	United States-California	Group 4	NCGR	Pass		2x
PI 617664	CPYR 2609.001	P. pyrifolia (Burm. f.) Nakai	Henderson	United States-Mississippi	Group 4	NCGR	Pass		2x
PI 617673	CPYR 2618.001	P. pyrifolia (Burm. f.) Nakai	Bou Tsu Li		Group 4	NCGR	Pass		2x
PI 657916	CPYR 2625.001	P. pyrifolia (Burm. f.) Nakai	Daisui Li	United States-California	Group 4	NCGR	Pass		2x
PI 665779	CPYR 2637.002	P. pyrifolia (Burm. f.) Nakai	Hua Gua (Hua-Gai)	China	Group 4	NCGR	Pass		2x
Q 24398	CPYR 2639.003	P. pyrifolia (Burm. f.) Nakai	Yang-Nai-Shian	China	Group 4	NCGR	Pass		2x
PI 654923	CPYR 2642.002	P. pyrifolia (Burm. f.) Nakai	Nepal 5053	Nepal	Group 4	NCGR	Pass		2x
Q 25266	CPYR 2643.003	P. pyrifolia (Burm. f.) Nakai	Nepal 5074	Nepal	Group 4	NCGR	Pass		2x
PI 665786	CPYR 2644.002	P. pyrifolia (Burm. f.) Nakai	Nepal 5075	Nepal	Group 4	NCGR	Fail	QC CR	2x
Q 25268	CPYR 2645.002	P. pyrifolia (Burm. f.) Nakai	Nepal 5079	Nepal	Group 4	NCGR	Pass		2x
PI 665789	CPYR 2651.002	P. pyrifolia (Burm. f.) Nakai	Atago	Japan	Group 4	NCGR	Pass		2x
PI 665791	CPYR 2653.003	P. pyrifolia (Burm. f.) Nakai	VIII 55	Nepal	Group 4	NCGR	Pass		2x
Q 27429	CPYR 2656.003	P. pyrifolia (Burm. f.) Nakai	Kusuk	Pakistan-Northern Areas	Group 4	NCGR	Pass		2x
Q 27433	CPYR 2657.002	P. pyrifolia (Burm. f.) Nakai	Nashpati I	Pakistan-North-West Frontier	Group 4	NCGR	Pass		2x
PI 654931	CPYR 2682.002	P. pyrifolia (Burm. f.) Nakai	Waseaka	Japan	Group 4	NCGR	Pass		2x
PI 541897	CPYR 270.001	P. pyrifolia (Burm. f.) Nakai	Hawaii	Japan	Group 4	NCGR	Pass		2x
PI 654938	CPYR 2719.001	P. pyrifolia (Burm. f.) Nakai	Nepal 5137	Nepal	Group 4	NCGR	Pass		2x
Q 27419	CPYR 2721.002	P. pyrifolia (Burm. f.) Nakai	Shoghori 1	Pakistan-Northern Areas	Group 4	NCGR	Pass		2x
PI 654943	CPYR 2754.001	P. pyrifolia (Burm. f.) Nakai	Hakko	Japan	Group 4	NCGR	Pass		2x
PI 654944	CPYR 2756.001	P. pyrifolia (Burm. f.) Nakai	Fu-Wu-Shian	China	Group 4	NCGR	Pass		2x
PI 654946	CPYR 2758.001	P. pyrifolia (Burm. f.) Nakai	Shoghori II	Pakistan-Northern Areas	Group 4	NCGR	Pass		2x
Q 27966	CPYR 2764.001	P. pyrifolia (Burm. f.) Nakai	Hong Yiungli	China	Group 4	NCGR	Pass		2x
Q 28037	CPYR 2767.001	P. pyrifolia (Burm. f.) Nakai	Kiyosumi	Japan	Group 4	NCGR	Pass		2x
PI 638011	CPYR 2819.001	P. pyrifolia (Burm. f.) Nakai	Hamesi		Group 4	NCGR	Pass		2x
PI 657919	CPYR 2821.001	P. pyrifolia (Burm. f.) Nakai	Mishirasu	Japan	Group 4	NCGR	Pass		2x
PI 665796	CPYR 2852.001	P. pyrifolia (Burm. f.) Nakai	Tse Li type from Li-Shiu	China	Group 4	NCGR	Pass		2x
Q 39829	CPYR 2880.001	P. pyrifolia (Burm. f.) Nakai	Utrennaya Svezheste	Russian Federation	Group 4	NCGR	Pass		2x
PI 352641	CPYR 294.001	P. pyrifolia (Burm. f.) Nakai	Imamura Aki	Japan	Group 4	NCGR	Pass		2x
Q 43114	CPYR 3002.001	P. pyrifolia (Burm. f.) Nakai	India IC 20804	India	Group 4	NCGR	Pass		2x
Q 28033	CPYR 3004.001	P. pyrifolia (Burm. f.) Nakai	Tama	Japan	Group 4	NCGR	Pass		2x
PI 541898	CPYR 303.003	P. pyrifolia (Burm. f.) Nakai	Japanese Golden Russet	Japan	Group 4	NCGR	Pass		2x
PI 352634	CPYR 322.001	P. pyrifolia (Burm. f.) Nakai	Kosui	Japan	Group 4	NCGR	Pass		2x
PI 228015	CPYR 329.001	P. pyrifolia (Burm. f.) Nakai	Kumoi [Kumoe]	Japan	Group 4	NCGR	Pass		2x
PI 392318	CPYR 428.001	P. pyrifolia (Burm. f.) Nakai	Okusankichi	Japan	Group 4	NCGR	Pass		2x
PI 541911	CPYR 5.009	P. pyrifolia (Burm. f.) Nakai	P. pyrifolia K-31 - Korea	South Korea	Group 4	NCGR	Pass		2x
PI 278729	CPYR 510.001	P. pyrifolia (Burm. f.) Nakai	Samy's Estate	India	Group 4	NCGR	Pass		2x
PI 228017	CPYR 520.001	P. pyrifolia (Burm. f.) Nakai	Seigyoku	Japan	Group 4	NCGR	Pass		2x
PI 352638	CPYR 527.002	P. pyrifolia (Burm. f.) Nakai	Shinseiho	Japan	Group 4	NCGR	Pass		2x
PI 224087	CPYR 528.001	P. pyrifolia (Burm. f.) Nakai	Shinseiki	Japan	Group 4	NCGR	Pass		2x
PI 352636	CPYR 529.001	P. pyrifolia (Burm. f.) Nakai	Shinsui	Japan	Group 4	NCGR	Pass		2x
PI 132103	CPYR 531.001	P. pyrifolia (Burm. f.) Nakai	Shu Li	China	Group 4	NCGR	Pass		2x
PI 278731	CPYR 533.001	P. pyrifolia (Burm. f.) Nakai	Sivaganga Estate	India	Group 4	NCGR	Pass		2x
PI 352645	CPYR 555.001	P. pyrifolia (Burm. f.) Nakai	Suishu	Japan	Group 4	NCGR	Pass		2x
PI 541912	CPYR 6.008	P. pyrifolia (Burm. f.) Nakai	P. pyrifolia K-16 - Korea	South Korea	Group 4	NCGR	Pass		2x
PI 541913	CPYR 7.001	P. pyrifolia (Burm. f.) Nakai	P. pyrifolia K-15 - Korea	South Korea	Group 4	NCGR	Fail	QC CR	2x
PI 235575	CPYR 884.002	P. pyrifolia (Burm. f.) Nakai	P. pyrifolia No. 579	Japan	Group 4	NCGR	Pass		2x
PI 358953	CPYR 886.001	P. pyrifolia (Burm. f.) Nakai	HN-36 P. pyrifolia (Virus Indicator)	Japan	Group 4	NCGR	Pass		2x
PI 358954	CPYR 887.001	P. pyrifolia (Burm. f.) Nakai	HN-39 P. pyrifolia (Virus Indicator)	Japan	Group 4	NCGR	Pass		2x
PI 541899	CPYR 895.001	P. pyrifolia (Burm. f.) Nakai	P. pyrifolia	United States	Group 4	NCGR	Pass		2x
PI 542011	CPYR 1.005	P. ussuriensis Maxim.	P. ussuriensis K-30 (hybrid) - Korea	South Korea	Group 4	NCGR	Pass		2x
PI 133540	CPYR 1077.003	P. ussuriensis Maxim.	China	Australia	Group 4	NCGR	Pass		2x
PI 143978	CPYR 1139.001	P. ussuriensis Maxim.	P. ussuriensis - Manchuria	Canada	Group 4	NCGR	Pass		2x
PI 44151	CPYR 1148.001	P. ussuriensis Maxim.	Suan Li	China	Group 4	NCGR	Pass		2x
PI 542007	CPYR 1157.002	P. ussuriensis Maxim.	Tzu Ma Li	China	Group 4	NCGR	Pass		2x
PI 542024	CPYR 1184.001	P. ussuriensis Maxim.	Tang Li	China	Group 4	NCGR	Pass		2x
PI 541909	CPYR 1186.001	P. ussuriensis Maxim.	Chin Li	China	Group 4	NCGR	Pass		2x
PI 305300	CPYR 1197.001	P. ussuriensis Maxim.	P. ussuriensis - China (from Vavilov)	United States	Group 4	NCGR	Pass		2x
PI 305300	CPYR 1198.001	P. ussuriensis Maxim.	P. ussuriensis - China (from Vavilov)	United States	Group 4	NCGR	Pass		2x
PI 305300	CPYR 1200.001	P. ussuriensis Maxim.	P. ussuriensis - China (from Vavilov)	United States	Group 4	NCGR	Pass		2x
PI 542014	CPYR 1201.001	P. ussuriensis Maxim.	P. ussuriensis No. 1 - Korea	United States	Group 4	NCGR	Pass		2x
PI 542014	CPYR 1203.001	P. ussuriensis Maxim.	P. ussuriensis No. 3 - Korea	United States	Group 4	NCGR	Pass		2x
PI 542014	CPYR 1204.001	P. ussuriensis Maxim.	P. ussuriensis No. 4 - Korea	United States	Group 4	NCGR	Pass		2x
PI 542015	CPYR 1260.001	P. ussuriensis Maxim.	P. ussuriensis MA 1919-23	United States	Group 4	NCGR	Fail	QC CR	2x
PI 542016	CPYR 1286.001	P. ussuriensis Maxim.	P. ussuriensis CJW	United States	Group 4	NCGR	Pass		2x
PI 542017	CPYR 1293.002	P. ussuriensis Maxim.	P. ussuriensis 2497-22 - China	United States	Group 4	NCGR	Pass		2x
PI 143978	CPYR 1300.001	P. ussuriensis Maxim.	P. ussuriensis - Manchuria	Canada	Group 4	NCGR	Pass		2x
PI 542020	CPYR 1332.001	P. ussuriensis Maxim.	P. ussuriensis	United States	Group 4	NCGR	Pass		2x
PI 541987	CPYR 134.001	P. ussuriensis Maxim.	Chien Pa Li (=Pa Li)	China	Group 4	NCGR	Pass		2x
PI 307544	CPYR 137.002	P. ussuriensis Maxim.	Chui Chi Li	China	Group 4	NCGR	Pass		2x
PI 478004	CPYR 1501.007	P. ussuriensis Maxim.	P. ussuriensis 'McDermand' (Harbin)	China	Group 4	NCGR	Pass		2x
PI 542021	CPYR 1573.002	P. ussuriensis Maxim.	P. ussuriensis 174 - Korea	South Korea	Group 4	NCGR	Fail	QC CR	2x
PI 541813	CPYR 2034.001	P. ussuriensis Maxim.	Shi Hua Li seedling	United States	Group 4	NCGR	Pass		2x
PI 617537	CPYR 2338.001	P. ussuriensis Maxim.	Chien Li	China	Group 4	NCGR	Pass		2x
PI 654917	CPYR 2445.001	P. ussuriensis Maxim.	Chinfon Li	China	Group 4	NCGR	Pass		2x
PI 654918	CPYR 2446.001	P. ussuriensis Maxim.	Tu Li	China	Group 4	NCGR	Pass		2x
PI 637988	CPYR 2545.001	P. ussuriensis Maxim.	Liu Yue Xian [Liu Yue Shian]	United States	Group 4	NCGR	Pass		2x
PI 541988	CPYR 259.003	P. ussuriensis Maxim.	Guar Li Sdlg No. 2	China	Group 4	NCGR	Pass		2x
Q 24378	CPYR 2634.003	P. ussuriensis Maxim.	Ching-Shan Li	China	Group 4	NCGR	Pass		2x
PI 315064	CPYR 268.001	P. ussuriensis Maxim.	Hang Pa Li	China	Group 4	NCGR	Pass		2x
PI 541989	CPYR 269.003	P. ussuriensis Maxim.	Hau Kai	China	Group 4	NCGR	Pass		2x
PI 541985	CPYR 27.002	P. ussuriensis Maxim.	Ba Li Xiang [Ba Li Hsiang]	China	Group 4	NCGR	Pass		2x
PI 637995	CPYR 2730.004	P. ussuriensis Maxim.	P. ussuriensis 'Primorski Sour' - Khabarovsk, Russia	Russian Federation-Primorye	Group 4	NCGR	Fail	QC CR	2x
PI 654958	CPYR 2784.001	P. ussuriensis Maxim.	Uzhi Li	China	Group 4	NCGR	Pass		2x
PI 665778	CPYR 2853.001	P. ussuriensis Maxim.	Chiao-Ma	China	Group 4	NCGR	Pass		2x
PI 665780	CPYR 2869.001	P. ussuriensis Maxim.	Mian Suan (3x?)	China	Group 4	NCGR	Pass		2x
PI 541990	CPYR 288.002	P. ussuriensis Maxim.	Huangxianshui Li [Huang Hsing Sui Li]	China	Group 4	NCGR	Pass		2x
PI 665741	CPYR 2925.001	P. ussuriensis Maxim.	P. ussuriensis 86-077 sdlg. C	South Korea-Kyonggi	Group 4	NCGR	Pass		2x
Q 24382	CPYR 2928.001	P. ussuriensis Maxim.	Guan-Hong-Shieo	China	Group 4	NCGR	Pass		2x
Q 25057	CPYR 2936.001	P. ussuriensis Maxim.	Changpa Li	China	Group 4	NCGR	Pass		2x
PI 665746	CPYR 2937.002	P. ussuriensis Maxim.	P. ussuriensis JPN-2009-145	Japan-Iwate	Group 4	NCGR	Pass		2x
PI 665748	CPYR 2939.001	P. ussuriensis Maxim.	P. ussuriensis JPN-2009-149	Japan-Iwate	Group 4	NCGR	Pass		2x
PI 542012	CPYR 3.003	P. ussuriensis Maxim.	P. ussuriensis K-8 (hybrid) - Korea	South Korea	Group 4	NCGR	Fail	QC CR	2x
PI 541994	CPYR 355.001	P. ussuriensis Maxim.	Lao Suan Li [Lo Suan Li]	China	Group 4	NCGR	Pass		2x
PI 267863	CPYR 455.002	P. ussuriensis Maxim.	Ping Guo Li [Pingo Li]	China	Group 4	NCGR	Pass		2x
PI 542000	CPYR 560.001	P. ussuriensis Maxim.	Ta Mo Pan	China	Group 4	NCGR	Pass		2x
PI 542002	CPYR 562.003	P. ussuriensis Maxim.	Da Tou Huang [Ta Tau Huang]	China	Group 4	NCGR	Pass		2x
PI 541955	CPYR 565.001	P. ussuriensis Maxim.	Tau Ma Li	China	Group 4	NCGR	Pass		2x
PI 542009	CPYR 924.001	P. ussuriensis Maxim.	P. ussuriensis - China	United States	Group 4	NCGR	Pass		2x
PI 542003	CPYR 926.001	P. ussuriensis Maxim.	P. ussuriensis No. 6 - Korea	United States	Group 4	NCGR	Pass		2x
PI 312150	CPYR 927.001	P. ussuriensis Maxim.	P. ussuriensis - Alma-ata	Kazakhstan	Group 4	NCGR	Pass		2x
PI 312151	CPYR 928.001	P. ussuriensis Maxim.	P. ussuriensis - Tashkent	Uzbekistan	Group 4	NCGR	Pass		2x
PI 313938	CPYR 931.001	P. ussuriensis Maxim.	P. ussuriensis (hybrid?)	Russian Federation	Group 4	NCGR	Pass		2x
PI 637987	CPYR 2433.017	P. xerophila T. T. Yu	P. xerophila? (P. bretschneideri like)	China	Group 4	NCGR	Pass		2x
PI 637987	CPYR 2433.018	P. xerophila T. T. Yu	P. xerophila? (P. pashia like foliage)	China	Group 4	NCGR	Pass		2x
PI 637987	CPYR 2433.02	P. xerophila T. T. Yu	P. xerophila? (P. pyrifolia or pashia or calleryana hybrid?)	China	Group 4	NCGR	Pass		2x
PI 637987	CPYR 2433.021	P. xerophila T. T. Yu	P. xerophila?	China	Group 4	NCGR	Pass		2x
Q 24554	CIGC 14.001	× Pyronia	Japanese Pear x Quince	Japan	Hybrids	NCGR	Fail	QC CR	2x
CIGC 9	CIGC 9.001	× Pyronia	Pyronia veitchii	England	Hybrids	NCGR	Pass		2x
PI 313930	CPYR 736.001	P. × complexa Rubtzov	P. complexa [x complexa]	Russian Federation	Hybrids	NCGR	Pass		2x
PI 46582	CPYR 1650.001	P. × phaeocarpa Rehder	P. x phaeocarpa	South Korea	Hybrids	NCGR	Pass		2x
PI 542037	CPYR 880.001	P. × phaeocarpa Rehder	P. x phaeocarpa	China	Hybrids	NCGR	Pass		2x
PI 313939	CPYR 932.001	P. × uyematsuana Makino	P. x uyematsuana	Russian Federation	Hybrids	NCGR	Pass		2x
PI 541755	CPYR 1007.001	P. hybrid	P. hybrid (salicifolia or elaeagrifolia) - Turkey	Turkey	Hybrids	NCGR	Pass		2x
PI 541722	CPYR 1059.005	P. hybrid	Ayers	United States-Tennessee	Hybrids	NCGR	Pass		2x
PI 541723	CPYR 1083.001	P. hybrid	Douglas	United States-Kansas	Hybrids	NCGR	Pass		2x
PI 541724	CPYR 1114.004	P. hybrid	Mandan 58-4	United States	Hybrids	NCGR	Pass		2x
PI 541725	CPYR 1115.001	P. hybrid	Mandan 62-1	United States	Hybrids	NCGR	Pass		2x
PI 143979	CPYR 1130.001	P. hybrid	Olia	Russian Federation-Khabarovsk	Hybrids	NCGR	Pass		2x
PI 541726	CPYR 1135.001	P. hybrid	Pontotoc	United States-Mississippi	Hybrids	NCGR	Pass		2x
PI 541727	CPYR 1144.001	P. hybrid	Sodak	United States-South Dakota	Hybrids	NCGR	Pass		2x
PI 541760	CPYR 1226.001	P. hybrid	Chieh Li x Japanese Golden Russet (Decline Resist.)	United States	Hybrids	NCGR	Pass		2x
PI 541761	CPYR 1227.001	P. hybrid	Chieh Li x Japanese Golden Russet (Decline Susc.)	United States	Hybrids	NCGR	Pass		2x
PI 541767	CPYR 1233.001	P. hybrid	Nijisseiki x Old Home	United States	Hybrids	NCGR	Pass		2x
PI 541768	CPYR 1239.001	P. hybrid	P. pashia x P. calleryana	Australia	Hybrids	NCGR	Pass		2x
PI 541769	CPYR 1241.001	P. hybrid	P. pashia x P. betulaefolia	United States	Hybrids	NCGR	Pass		2x
PI 541706	CPYR 125.003	P. hybrid	Campas No.2	United States-Florida	Hybrids	NCGR	Pass		2x
PI 541770	CPYR 1273.001	P. hybrid	P. betulaefolia x P. calleryana	United States	Hybrids	NCGR	Pass		2x
PI 541771	CPYR 1274.001	P. hybrid	P. betulaefolia-2 x P. calleryana-2	United States	Hybrids	NCGR	Pass		2x
PI 260200	CPYR 1275.001	P. hybrid	Cherry Pear	Yugoslavia	Hybrids	NCGR	Pass		2x
PI 541772	CPYR 1279.002	P. hybrid	P. fascicularis	United States	Hybrids	NCGR	Pass		2x
PI 541159	CPYR 128.002	P. hybrid	Canner (Waite?)	United States	Hybrids	NCGR	Pass		2x
PI 541160	CPYR 129.002	P. hybrid	Cayuga	United States-New York	Hybrids	NCGR	Pass		2x
PI 541773	CPYR 1294.001	P. hybrid	P. pashia x P. calleryana	Australia	Hybrids	NCGR	Pass		2x
PI 541775	CPYR 1305.001	P. hybrid	P. betulaefolia x P. pyrifolia	United States	Hybrids	NCGR	Pass		2x
PI 541776	CPYR 1315.001	P. hybrid	P. ussuriensis x P. calleryana	United States	Hybrids	NCGR	Pass		2x
PI 541777	CPYR 1316.001	P. hybrid	Nelis x P. betulaefolia	United States	Hybrids	NCGR	Pass		2x
PI 541779	CPYR 1331.002	P. hybrid	P. dimorphophylla x P. fauriei	United States	Hybrids	NCGR	Pass		2x
PI 541780	CPYR 1348.001	P. hybrid	P-79 x P. betulaefolia	United States	Hybrids	NCGR	Pass		2x
PI 541783	CPYR 1353.001	P. hybrid	P. betulaefolia x P. calleryana-5	United States	Hybrids	NCGR	Pass		2x
PI 541784	CPYR 1355.001	P. hybrid	P. betulaefolia-2 x P-12	United States	Hybrids	NCGR	Pass		2x
PI 541785	CPYR 1357.001	P. hybrid	P. betulaefolia-2 x Farmingdale	United States	Hybrids	NCGR	Pass		2x
PI 541786	CPYR 1358.001	P. hybrid	Burkett x P. betulaefolia	United States	Hybrids	NCGR	Pass		2x
PI 541787	CPYR 1370.001	P. hybrid	Old Home x P. betulaefolia-1	United States	Hybrids	NCGR	Pass		2x
PI 541788	CPYR 1371.001	P. hybrid	Old Home x P. betulaefolia-1	United States	Hybrids	NCGR	Pass		2x
PI 541789	CPYR 1373.001	P. hybrid	OPR-141	United States	Hybrids	NCGR	Pass		2x
PI 541790	CPYR 1376.001	P. hybrid	P. betulaefolia-1 x P-12	United States	Hybrids	NCGR	Pass		2x
PI 541791	CPYR 1377.001	P. hybrid	P. betulaefolia-1 x P-79	United States	Hybrids	NCGR	Pass		2x
PI 541707	CPYR 138.001	P. hybrid	Cincincis	France	Hybrids	NCGR	Pass		2x
PI 541707	CPYR 138.001_2	P. hybrid	Cincincis	France	Hybrids	NCGR	Pass		2x
PI 541792	CPYR 1449.001	P. hybrid	P. hybrid (calleryana)	United States	Hybrids	NCGR	Fail	QC CR	2x
PI 541794	CPYR 1451.001	P. hybrid	P. calleryana hybrid	United States	Hybrids	NCGR	Pass		2x
PI 541795	CPYR 1453.001	P. hybrid	P. hybrid	United States	Hybrids	NCGR	Fail	dQC	2x
PI 541796	CPYR 1455.001	P. hybrid	P. hybrid	United States	Hybrids	NCGR	Fail	QC CR	2x
PI 541798	CPYR 1478.001	P. hybrid	P. betulaefolia x P. pyrifolia	United States	Hybrids	NCGR	Pass		2x
PI 541799	CPYR 1479.001	P. hybrid	P. ussuriensis x P. calleryana	United States	Hybrids	NCGR	Pass		2x
PI 541800	CPYR 1480.001	P. hybrid	Nelis x P. betulaefolia	United States	Hybrids	NCGR	Pass		2x
PI 617526	CPYR 1494.001	P. hybrid	P. betulaefolia 2 x P. call. 2	United States	Hybrids	NCGR	Pass		2x
PI 483380	CPYR 1534.002	P. hybrid	Prague No. 2	Central Bohemia-Czech Republic	Hybrids	NCGR	Pass		2x
PI 293845	CPYR 1603.001	P. hybrid	P. elaeagrifolia hybrid - Crimea	Ukraine-Crimea	Hybrids	NCGR	Pass		2x
PI 293843	CPYR 1604.001	P. hybrid	P. elaeagrifolia hybrid - Crimea	Ukraine-Crimea	Hybrids	NCGR	Pass		2x
PI 293844	CPYR 1605.001	P. hybrid	P. elaeagrifolia hybrid - Crimea	Ukraine-Crimea	Hybrids	NCGR	Pass		2x
PI 541808	CPYR 1659.001	P. hybrid	NY 10355	United States-New York	Hybrids	NCGR	Pass		2x
PI 541804	CPYR 1661.001	P. hybrid	Gourmet	United States-South Dakota	Hybrids	NCGR	Pass		2x
PI 506385	CPYR 1663.001	P. hybrid	Para de Zahar de Bihor	Romania	Hybrids	NCGR	Pass		2x
PI 506376	CPYR 1673.001	P. hybrid	Saprani II	Yugoslavia	Hybrids	NCGR	Pass		2x
PI 506384	CPYR 1676.003	P. hybrid	Coadesele IDX (prob. is Ayers)	Romania	Hybrids	NCGR	Fail	QC CR	2x
PI 506371	CPYR 1677.001	P. hybrid	Panajurka	Yugoslavia-Serbia	Hybrids	NCGR	Pass		2x
PI 541812	CPYR 1702.001	P. hybrid	South Dakota E-31	United States-South Dakota	Hybrids	NCGR	Pass		2x
PI 541810	CPYR 1703.001	P. hybrid	P. hybrid V-103 - Nepal	Nepal-Kathmandu Province	Hybrids	NCGR	Pass		2x
PI 541708	CPYR 175.002	P. hybrid	Dixie	United States-Georgia	Hybrids	NCGR	Pass		2x
PI 324053	CPYR 2036.001	P. hybrid	P. hybrid - Ukraine	United States	Hybrids	NCGR	Pass		2x
PI 541709	CPYR 216.002	P. hybrid	Estella	United States	Hybrids	NCGR	Pass		2x
PI 541710	CPYR 217.004	P. hybrid	Eureka	United States-Illinois	Hybrids	NCGR	Pass		2x
PI 541710	CPYR 217.004	P. hybrid	Eureka	United States-Illinois	Hybrids	NCGR	Pass		2x
PI 617528	CPYR 2205.001	P. hybrid	Nijisseiki x D'Anjou	United States	Hybrids	NCGR	Pass		2x
PI 541556	CPYR 2285.001	P. hybrid	Ure	Canada	Hybrids	NCGR	Pass		2x
PI 541971	CPYR 2289.001	P. hybrid	BP-3 (B-14)	South Africa	Hybrids	NCGR	Pass		2x
PI 541972	CPYR 2290.001	P. hybrid	B-27	South Africa	Hybrids	NCGR	Pass		2x
PI 617548	CPYR 2362.001	P. hybrid	Spalding	United States-Georgia	Hybrids	NCGR	Pass		2x
PI 617550	CPYR 2364.001	P. hybrid	Miller Seedling (Flower Mountain Pear)	United States	Hybrids	NCGR	Pass		2x
PI 112064	CPYR 2368.001	P. hybrid	Garber Seedling	United States	Hybrids	NCGR	Pass		2x
PI 617561	CPYR 2384.002	P. hybrid	Pineapple		Hybrids	NCGR	Pass		2x
PI 312503	CPYR 2386.001	P. hybrid	Michurin Beurré Zimnaya (Winter)	Russian Federation	Hybrids	NCGR	Pass		2x
PI 541711	CPYR 239.002	P. hybrid	Garber	United States-Pennsylvania	Hybrids	NCGR	Pass		2x
PI 617565	CPYR 2395.001	P. hybrid	Hermit	United States	Hybrids	NCGR	Pass		2x
PI 654916	CPYR 2441.001	P. hybrid	Romania 3/35 FE-12-139	Romania	Hybrids	NCGR	Pass		2x
PI 541712	CPYR 250.003	P. hybrid	Good Christian	United States	Hybrids	NCGR	Pass		2x
PI 617599	CPYR 2523.001	P. hybrid	Charles Harris	United States	Hybrids	NCGR	Pass		2x
PI 617600	CPYR 2524.001	P. hybrid	Leona	United States	Hybrids	NCGR	Pass		2x
PI 617601	CPYR 2525.001	P. hybrid	Tennessee	United States	Hybrids	NCGR	Fail	QC CR	2x
PI 617602	CPYR 2526.001	P. hybrid	Biscamp	United States	Hybrids	NCGR	Pass		2x
PI 617609	CPYR 2535.001	P. hybrid	Lida	Russian Federation	Hybrids	NCGR	Pass		2x
PI 541713	CPYR 255.001	P. hybrid	Greisa No.1 (=Douglas?)	Uncertain	Hybrids	NCGR	Pass		2x
PI 617623	CPYR 2551.004	P. hybrid	P. hybrid KAZ 95-05-04 - Kazakhstan	Kazakhstan	Hybrids	NCGR	Pass		2x
PI 617623	CPYR 2551.006	P. hybrid	P. communis hybrid KAZ 95-05-04 - Kazakhstan	Kazakhstan	Hybrids	NCGR	Pass		2x
PI 617623	CPYR 2551.008	P. hybrid	P. caucasica hybrid KAZ 95-05-04 - Kazakhstan	Kazakhstan	Hybrids	NCGR	Fail	QC CR	2x
PI 617624	CPYR 2552.002	P. hybrid	P. hybrid KAZ 95-10-08L - Kazakhstan	Kazakhstan	Hybrids	NCGR	Pass		2x
PI 617625	CPYR 2553.001	P. hybrid	P. hybrid KAZ 95-10-11F - Kazakhstan	Kazakhstan	Hybrids	NCGR	Pass		2x
PI 617628	CPYR 2557.001	P. hybrid	Fedorovski	Uncertain	Hybrids	NCGR	Pass		2x
PI 617629	CPYR 2558.001	P. hybrid	John	Canada-Saskatchewan	Hybrids	NCGR	Pass		2x
PI 617631	CPYR 2561.001	P. hybrid	Peter	Canada-Saskatchewan	Hybrids	NCGR	Pass		2x
PI 617632	CPYR 2562.001	P. hybrid	Petrovski	Uncertain	Hybrids	NCGR	Pass		2x
PI 617633	CPYR 2563.001	P. hybrid	Simon	Canada-Saskatchewan	Hybrids	NCGR	Pass		2x
PI 617635	CPYR 2565.001	P. hybrid	Thomas	Canada	Hybrids	NCGR	Pass		2x
PI 617642	CPYR 2573.001	P. hybrid	Turnbull (Turnbull Giant)	United States	Hybrids	NCGR	Pass		2x
PI 617643	CPYR 2574.001	P. hybrid	Tarusa Crimson (=Tamared)	United States	Hybrids	NCGR	Pass		2x
PI 617657	CPYR 2602.001	P. hybrid	Higdon	United States-Mississippi	Hybrids	NCGR	Pass		2x
PI 617658	CPYR 2603.001	P. hybrid	Fan-Stil	United States	Hybrids	NCGR	Pass		2x
PI 617659	CPYR 2604.001	P. hybrid	Broussard	United States-Louisiana	Hybrids	NCGR	Pass		2x
PI 617660	CPYR 2605.004	P. hybrid	Honey Dew	United States-Illinois	Hybrids	NCGR	Pass		2x
PI 617661	CPYR 2606.001	P. hybrid	Thanksgiving	United States-Georgia	Hybrids	NCGR	Pass		2x
PI 617662	CPYR 2607.001	P. hybrid	Oakhill	Texas (United States)	Hybrids	NCGR	Pass		2x
PI 617666	CPYR 2611.001	P. hybrid	Florida 58-45	United States-Florida	Hybrids	NCGR	Pass		2x
PI 617668	CPYR 2613.001	P. hybrid	Emancipation	Texas (United States)	Hybrids	NCGR	Fail	QC CR	2x
PI 617670	CPYR 2615.001	P. hybrid	Pope [Bonner]	United States-Georgia	Hybrids	NCGR	Pass		2x
PI 617672	CPYR 2617.001	P. hybrid	Quave	United States-Mississippi	Hybrids	NCGR	Pass		2x
PI 617674	CPYR 2619.001	P. hybrid	Ooharabeni	Japan	Hybrids	NCGR	Pass		2x
Q 25261	CPYR 2641.005	P. hybrid	Nepal 1-150	Nepal	Hybrids	NCGR	Fail	QC CR	2x
Q 27436	CPYR 2659.003	P. hybrid	Sur Tangoo (red pear)	Pakistan	Hybrids	NCGR	Pass		2x
PI 665793	CPYR 2660.002	P. hybrid	Spin Tangoo (white pear)	Pakistan-North-West Frontier	Hybrids	NCGR	Pass		2x
Q 27445	CPYR 2665.003	P. hybrid	Kharnak II (donkey pear)	Pakistan-North-West Frontier	Hybrids	NCGR	Pass		2x
Q 27457	CPYR 2675.003	P. hybrid	Khapa - large fruited P. pashia type	Pakistan-North-West Frontier	Hybrids	NCGR	Pass		2x
PI 654939	CPYR 2722.001	P. hybrid	Khan Tangoo I (great pear)	Pakistan-North-West Frontier	Hybrids	NCGR	Pass		2x
Q 39608	CPYR 2747.001	P. hybrid	India NIC 20808	India	Hybrids	NCGR	Pass		2x
PI 665807	CPYR 2748.001	P. hybrid	India NIC 20814	India	Hybrids	NCGR	Pass		2x
PI 654941	CPYR 2752.001	P. hybrid	SIM 103-1 - Canada	Canada	Hybrids	NCGR	Pass		2x
PI 654942	CPYR 2753.002	P. hybrid	SIM 117-11 (Alberta, Canada)	Canada	Hybrids	NCGR	Fail	QC CR	2x
Q 27432	CPYR 2759.001	P. hybrid	Nak I - Pakistan	Pakistan-Northwest Frontier	Hybrids	NCGR	Pass		2x
PI 654950	CPYR 2768.001	P. hybrid	B II-3-25-27 (Bartlett x P. salicifolia) - Russia	Russian Federation	Hybrids	NCGR	Pass		2x
PI 654951	CPYR 2769.001	P. hybrid	Nart	Russia	Hybrids	NCGR	Pass		2x
PI 654956	CPYR 2778.001	P. hybrid	Domestic pear hybrid from Orel, Russia	Russia	Hybrids	NCGR	Pass		2x
Q 43109	CPYR 2781.001	P. hybrid	India IC 20821	India	Hybrids	NCGR	Pass		2x
PI 641287	CPYR 2807.001	P. hybrid	Acres Home	Texas (United States)	Hybrids	NCGR	Pass		2x
PI 641288	CPYR 2808.001	P. hybrid	Louisiana Beauty	United States-Louisiana	Hybrids	NCGR	Pass		2x
PI 641289	CPYR 2809.001	P. hybrid	Bosarge	United States-Louisiana	Hybrids	NCGR	Pass		2x
PI 641290	CPYR 2810.001	P. hybrid	Vermilion	United States-Louisiana	Hybrids	NCGR	Pass		2x
PI 665790	CPYR 2861.001	P. hybrid	Serbia Hybrid IV/2	Yugoslavia-Serbia	Hybrids	NCGR	Pass		2x
Q 28413	CPYR 2874.001	P. hybrid	B II-3 = 28-30	Russian Federation	Hybrids	NCGR	Pass		2x
Q 28420	CPYR 2875.002	P. hybrid	B II-3 = 34 = 36 P. salicifolia	Russian Federation	Hybrids	NCGR	Pass		2x
Q 44753	CPYR 2901.001	P. hybrid	P. salicifolia large fruited hybrid AM-2006-186 - Armenia, Eghegi	Ararat-Armenia	Hybrids	NCGR	Pass		2x
PI 657927	CPYR 2920.001	P. hybrid	David	Canada-Saskatchewan	Hybrids	NCGR	Pass		2x
PI 657928	CPYR 2921.001	P. hybrid	Parker	United States-Minnesota	Hybrids	NCGR	Pass		2x
Q 43113	CPYR 2929.001	P. hybrid	India IC 20818	India	Hybrids	NCGR	Pass		2x
PI 665749	CPYR 2940.001	P. hybrid	Patricke Pear	United States-Louisiana	Hybrids	NCGR	Pass		2x
PI 665750	CPYR 2941.001	P. hybrid	Tennosui	Texas (United States)	Hybrids	NCGR	Pass		2x
PI 665751	CPYR 2942.001	P. hybrid	Southern King	Texas (United States)	Hybrids	NCGR	Pass		2x
PI 665752	CPYR 2943.001	P. hybrid	Lemate	United States-South Carolina	Hybrids	NCGR	Pass		2x
PI 278728	CPYR 338.001	P. hybrid	La Providence	India	Hybrids	NCGR	Pass		2x
PI 541720	CPYR 395.002	P. hybrid	Missouri No. 83	United States	Hybrids	NCGR	Pass		2x
PI 541728	CPYR 415.001	P. hybrid	Nijisseiki x Old Home (Decline susceptible)	United States	Hybrids	NCGR	Pass		2x
PI 541238	CPYR 427.001	P. hybrid	OH 50 fire blight resistant rootstock	United States	Hybrids	NCGR	Pass		2x
PI 541239	CPYR 433.002	P. hybrid	Orel No. 15	Russian Federation	Hybrids	NCGR	Pass		2x
PI 127716	CPYR 534.001	P. hybrid	Sladky	United States	Hybrids	NCGR	Pass		2x
PI 541716	CPYR 535.001	P. hybrid	Smith	United States	Hybrids	NCGR	Pass		2x
PI 64229	CPYR 588.001	P. hybrid	Van Fleet Hybrid No. 1	United States	Hybrids	NCGR	Pass		2x
PI 145821	CPYR 596.001	P. hybrid	Vineland 29018	Canada	Hybrids	NCGR	Pass		2x
PI 66131	CPYR 598.001	P. hybrid	Waite (Canner)	United States	Hybrids	NCGR	Pass		2x
PI 541718	CPYR 648.001	P. hybrid	P. betulaefolia hybrid	China	Hybrids	NCGR	Pass		2x
PI 541729	CPYR 650.001	P. hybrid	P. calleryana x P. fauriei	United States	Hybrids	NCGR	Fail	QC CR	2x
PI 541730	CPYR 679.001	P. hybrid	P. calleryana x P. fauriei	United States	Hybrids	NCGR	Pass		2x
PI 541731	CPYR 759.001	P. hybrid	P. dimorphophylla x P. calleryana	United States	Hybrids	NCGR	Fail	QC CR	2x
PI 541732	CPYR 760.001	P. hybrid	P. dimorphophylla x P. calleryana	United States	Hybrids	NCGR	Fail	QC CR	2x
PI 541733	CPYR 761.001	P. hybrid	P. dimorphophylla x P. calleryana	United States	Hybrids	NCGR	Pass		2x
PI 541734	CPYR 762.001	P. hybrid	P. dimorphophylla x P. fauriei	United States	Hybrids	NCGR	Fail	QC CR	2x
PI 541736	CPYR 764.001	P. hybrid	P. dimorphophylla x P. fauriei	United States	Hybrids	NCGR	Fail	QC CR	2x
PI 541721	CPYR 767.001	P. hybrid	P. elaeagrifolia Olez 3 (hybrid) - Turkey	Turkey	Hybrids	NCGR	Pass		2x
PI 541737	CPYR 781.007	P. hybrid	P. betulaefolia hybrid OP seedling	Uncertain	Hybrids	NCGR	Pass		2x
PI 541738	CPYR 783.001	P. hybrid	P. fauriei x P. betulaefolia-1	United States	Hybrids	NCGR	Pass		2x
PI 541739	CPYR 784.001	P. hybrid	P. fauriei x P. betulaefolia-1	United States	Hybrids	NCGR	Pass		2x
PI 541740	CPYR 785.001	P. hybrid	P. fauriei x P. heterophylla	United States	Hybrids	NCGR	Fail	QC CR	2x
PI 312154	CPYR 904.001	P. hybrid	P. elaeagrifolia (hybrid) - Hungary	Hungary	Hybrids	NCGR	Pass		2x
PI 312154	CPYR 904.002	P. hybrid	P. elaeagrifolia (hybrid) - Hungary	Hungary	Hybrids	NCGR	Pass		2x
PI 617511	CPYR 922.001	P. hybrid	P. hybrid	United States	Hybrids	NCGR	Pass		2x
PI 617512	CPYR 923.001	P. hybrid	P. pyrifolia hybrid (complex hybrid with P. ussuriensis)	United States	Hybrids	NCGR	Pass		2x
-	NJA2R59T69	P. hybrid	NJA2R59T69	United States	Hybrids	AFRS	Pass		2x
-	P2751	P. hybrid	NY 10352		Hybrids	INRA Angers	Pass		2x
-	P2795	P. hybrid	Euras		Hybrids	INRA Angers	Pass		2x
-	P3480	P. hybrid	PCR13A5 (hybride INRA (Pierre corneille x Wilder))		Hybrids	INRA Angers	Pass		2x
PI 256000	CIGC 28.001	x Sorbopyrus (intergeneric hybrid)	Pollwiller Pear	Europe	Hybrids	NCGR	Pass		2x
PI 502176	CIGC 34.001	x Sorbopyrus (intergeneric hybrid)	Smokvarka	Macedonia	Hybrids	NCGR	Fail	QC CR	2x
PI 542011	CIGC 35.001	x Sorbopyrus (intergeneric hybrid)	Baciu 1 (3x)	Romania	Hybrids	NCGR	Fail	QC CR	2x
PI 506382	CPYR 1672.001	x Sorbopyrus (intergeneric hybrid)	Baciu 2		Hybrids	NCGR	Fail	QC CR	2x
PI 144035	CPYR 1105.002	P. sp.	Laioyang 50	Canada	Unknown	NCGR	Pass		2x
PI 641276	CPYR 2582.001	P. sp.	Dardhe-e-kuge o.p. - Albania market	Albania	Unknown	NCGR	Pass		2x
PI 641276	CPYR 2582.004	P. sp.	Dardhe-e-kuge o.p. - Albania market	Albania	Unknown	NCGR	Pass		2x
PI 641280	CPYR 2597.001	P. sp.	Ledbetter Pear	United States-Alabama	Unknown	NCGR	Pass		2x
Q 27444	CPYR 2664.004	P. sp.	Shinkwalay	Pakistan-North-West Frontier	Unknown	NCGR	Pass		2x
3017-637991	CPYR 2709.001	P. sp.	Jilin Market 99015	China-Jilin	Unknown	NCGR	Pass		2x
PI 654947	CPYR 2761.001	P. sp.	P. salicifolia N65 - Russia	Russian Federation	Unknown	NCGR	Pass		2x
PI 654948	CPYR 2762.001	P. sp.	K-23195 - Russia	Russian Federation	Unknown	NCGR	Pass		2x
PI 654961	CPYR 2770.001	P. sp.	Tara Mrut [William Feldman]	Turkmenistan	Unknown	NCGR	Pass		2x
PI 654952	CPYR 2771.001	P. sp.	Gorelde	Turkmenistan	Unknown	NCGR	Pass		2x
PI 654953	CPYR 2772.001	P. sp.	P. sp. 19647 - Turkmenistan	Turkmenistan	Unknown	NCGR	Pass		2x
PI 665805	CPYR 2774.001	P. sp.	Birleshik 84-2 - Turkmenistan	Turkmenistan	Unknown	NCGR	Pass		2x
PI 654954	CPYR 2775.001	P. sp.	Saarli 86-1 - Turkmenistan	Turkmenistan	Unknown	NCGR	Pass		2x
PI 665804	CPYR 2822.001	P. sp.	Hyrs-Dere 84-1	Turkmenistan	Unknown	NCGR	Pass		2x
Q 26703	CPYR 2870.001	P. sp.	VIII-65 Nepal	Nepal	Unknown	NCGR	Fail	QC CR	2x
Q 26704	CPYR 2871.001	P. sp.	VIII-66 Nepal	Nepal	Unknown	NCGR	Pass		2x
Q 39530	CPYR 2981.001	P. sp.	Sholve	Turkmenistan	Unknown	NCGR	Pass		2x
Q 39531	CPYR 2982.001	P. sp.	Marut	Turkmenistan	Unknown	NCGR	Pass		2x
Q 28953	CPYR 3013.001	P. sp.	Cyoujyu	Japan	Unknown	NCGR	Pass		2x
CPYR 3017	CPYR 3017.001	P. sp.	Jilin	United States-Oregon	Unknown	NCGR	Pass		2x
PI 40019	CPYR 314.001	P. sp.	Kansu Pear	China	Unknown	NCGR	Fail	QC CR	2x
PI 289525	CPYR 532.002	P. sp.	Sion Szu Mi	China	Unknown	NCGR	Pass		2x
PI 541956	CPYR 629.001	P. sp.	Kansu x self	United States	Unknown	NCGR	Pass		2x
-	P2928	P. sp.	Navara		Unknown	INRA Angers	Pass		2x
† Communis = Pyrus communis; Group 1 = P. communis wild relatives; Group 2 = Middle East/Central Asia arid-adapted species; Group 3 = East Asian "pea" pears; Group 4 = East Asia large-fruited cultivars and wild relatives; Hybrids = inter-specific hybrids
‡ NCGR = USDA National Clonal Germplasm Repository in Corvallis, OR (GRIN: https://npgsweb.ars-grin.gov/gringlobal/search.aspx); AFRS = USDA Appalachian Fruit Research Station in Kearneysville, WV; WSU = Washingotn State University; FEM = Edmund Mach Foundation, Italy
§ dQC = Dish Quality Control: samples with a dQC value less than 0.82 are considered failed; QC CR = Quality Control Call Rate: samples with a QC CR value less than 97% are considered failed
