# Supplementary material for: Development of a highly efficient Axiom™ 70 K SNP array for Pyrus and evaluation for high-density mapping and germplasm characterization
Source: BMC Genomics. 2019 May 2;20:331. doi: 10.1186/s12864-019-5712-3 (PMC6498479; doi:10.1186/s12864-019-5712-3)
Supplement: Supplementary file 10 — Statistics about the parental genetic maps of the F1 population P16.009. The number of markers, the length in cM, the average distance between markers (in cM) and the length of the largest gap (in cM) are reported for each Linkage Group (LG) and for the two maps. (XLSX 11 kb) [file 12864_2019_5712_MOESM10_ESM.xlsx]

## Sheet: Sheet1
Table S10. Statistics about the parental genetic maps of the F1 population P16.009. The number of markers, the length in cM, the average distance between markers (in cM) and the length of the largest gap (in cM) are reported for each Linkage Group (LG) and for the two maps.
	P16.009_female					P16.009_male
	# markers	length (cM)	avg distance between markers (cM)	largest gap (cM)		# markers	length (cM)	avg distance between markers (cM)	largest gap (cM)
LG1	40	59.943	1.537	17.012		55	56.064	1.03822	4.003
LG2	61	94.784	1.57973	16.18	†	73	112.289	1.55957	26	†
LG3	64	89.05	1.41349	16.26	†	92	162.101	1.78133	27.011
LG4	62	75.391	1.23592	7.234	†	62	118.074	1.93564	17.126
LG5	75	70.661	0.954878	12.123	†	48	78.169	1.66317	8.906
LG6	86	68.082	0.800965	12.605		61	61.116	1.0186	4.529
LG7	69	53.443	0.785926	5.729		61	73.789	1.22982	7.009
LG8	115	74.845	0.656535	5.27		74	81.035	1.11007	6.435	†
LG9	61	55.875	0.93125	6.547	†	14	44.864	3.45108	8.65
LG10	98	99.446	1.02522	8.417		71	78.409	1.12013	19.547
LG11	104	84.621	0.821563	7.328		76	84.76	1.13013	12.229
LG12	44	68.544	1.59405	18.317		66	116.038	1.7852	36.85	†
LG13	32	36.447	1.17571	6.798		54	80.94	1.52717	11.911
LG14	96	84.248	0.886821	24.257	†	29	44.661	1.59504	4.476
LG15	86	63.708	0.749506	8.13		97	111.464	1.16108	9.58	†
LG16	42	88.887	2.16798	36.429	†	43	82.509	1.9645	16.856
LG17	74	68.921	0.944123	6.222		34	57.777	1.75082	7.885	†
Tot	1209	1236.9	1.13298	36.429		1010	1444.06	1.57774	36.85
† These gaps are located at one of the edges of the LG.
