# Supplementary material for: Development of a highly efficient Axiom™ 70 K SNP array for Pyrus and evaluation for high-density mapping and germplasm characterization
Source: BMC Genomics. 2019 May 2;20:331. doi: 10.1186/s12864-019-5712-3 (PMC6498479; doi:10.1186/s12864-019-5712-3)
Supplement: Supplementary file 11 — Comparison of SNP array and GBS data error rate. The total number of Axiom™ 70 K Pear Genotyping Array and GBS-based SNP markers segregating in a backcross manner in the P493 population are reported. The total numbers of data points and erroneous data points were counted in 16 offspring for each segregation type. The total numbers of heterozygous × homozygous (Het × Homo) and homozygous × heterozygous (Homo × Het) segregation types were calculated for both Axiom and GBS SNPs. (XLSX 11 kb) [file 12864_2019_5712_MOESM11_ESM.xlsx]

## Sheet: Sheet1
Table S11. Comparison of SNP array and GBS data error rate. The total number of Axiom™ 70K Pear Genotyping Array and GBS-based SNP markers segregating in a backcross manner in the P493 population are reported. The total numbers of data points and erroneous data points were counted in 16 offspring for each segregation type. The total numbers of heterozygous×homozygous (Het×Homo) and homozygous×het…
Marker type	Segregation type	# markers	# erroneous data points	Total number data points	% erroneous data points
Axiom	0x1	2339	1164	37424	3.1103
Axiom	1x0	7835	5912	125360	4.71602
Axiom	1x1	4660	na	74560	na
Axiom	1x2	7847	5567	125552	4.43402
Axiom	2x1	2466	1107	39456	2.80566
Axiom	Total HetxHomo	15682	11479	250912	4.57502
Axiom	Total HomoxHet	4805	2271	76880	2.95798
Axiom	Total	25147	13750	402352	3.7665
GBS	AXM	203	236	3248	7.26601
GBS	AXR	775	1330	12400	10.7258
GBS	AXW	263	336	4208	7.98479
GBS	CXM	146	328	2336	14.0411
GBS	CXS	108	168	1728	9.72222
GBS	CXY	1152	1700	18432	9.22309
GBS	GXK	245	382	3920	9.7449
GBS	GXR	1112	1562	17792	8.77923
GBS	GXS	130	218	2080	10.4808
GBS	KXG	321	419	5136	8.1581
GBS	KXK	253	na	4048	na
GBS	KXT	290	347	4640	7.47845
GBS	MXA	300	414	4800	8.625
GBS	MXC	313	379	5008	7.56789
GBS	MXM	273	na	4368	na
GBS	RXA	1189	1966	19024	10.3343
GBS	RXG	1492	2291	23872	9.59702
GBS	RXR	1194	na	19104	na
GBS	SXC	181	225	2896	7.76934
GBS	SXG	174	241	2784	8.65661
GBS	SXS	144	na	2304	na
GBS	TXK	227	257	3632	7.07599
GBS	TXW	227	257	3632	7.07599
GBS	TXY	775	1294	12400	10.4355
GBS	WXA	345	510	5520	9.23913
GBS	WXT	371	500	5936	8.42318
GBS	WXW	337	na	5392	na
GBS	YXC	1467	2085	23472	8.88292
GBS	YXT	1185	1979	18960	10.4378
GBS	YXY	1177	na	18832	na
GBS	Total HetxHomo	7628	11356	122048	8.76414
GBS	Total HomoxHet	5363	8068	85808	9.37961
GBS	Total	16369	19424	261904	9.07188
