# Supplementary material for: Development of a highly efficient Axiom™ 70 K SNP array for Pyrus and evaluation for high-density mapping and germplasm characterization
Source: BMC Genomics. 2019 May 2;20:331. doi: 10.1186/s12864-019-5712-3 (PMC6498479; doi:10.1186/s12864-019-5712-3)
Supplement: Supplementary file 14 — Number of samples for each species in the screening panel and in the USDA-NCGR collection. The number of samples for each Pyrus species are reported for the screening panel and for the entire USDA National Clonal Germplasm Collection of Corvallis, OR. (XLSX 11 kb) [file 12864_2019_5712_MOESM14_ESM.xlsx]

## Sheet: Sheet1
Table S14. Number of samples for each species in the screening panel and in the USDA-NCGR collection. The number of samples for each Pyrus species are reported for the screening panel and for the entire USDA National Clonal Germplasm Collection of Corvallis, OR.
Species	# Screening panel	# Genotyping panel	Group †
P. communis L.	140	813	Communis
P. communis subsp. caucasica (Fed.) Browicz	8	54	Communis
P. communis subsp. pyraster (L.) Ehrh.	8	61	Communis
P. cordata Desv.	3	13	Group 1
P. cossonii Rehder	2	3	Group 1
P. gharbiana Trabut	2	6	Group 1
P. korshinskyi Litv.	1	3	Group 1
P. mamorensis Trabut	2	9	Group 1
P. nivalis Jacq.	3	11	Group 1
P. × canescens Spach	0	1	Group 2
P. elaeagrifolia Pallas	3	15	Group 2
P. glabra Boiss.	1	1	Group 2
P. regelii Rehder	3	5	Group 2
P. sachokiana Kuth.	1	2	Group 2
P. salicifolia Pallas	3	15	Group 2
P. spinosa Forssk.	5	28	Group 2
P. syriaca Boiss.	3	8	Group 2
P. betulaefolia Bunge	4	42	Group 3
P. calleryana Decne.	6	71	Group 3
P. dimorphophylla Makino	2	16	Group 3
P. fauriei C. Schneider	3	21	Group 3
P. koehnei C. Schneider	2	8	Group 3
P. × bretschneideri Rehder	8	14	Group 4
P. × sinkiangensis T. T. Yu	2	5	Group 4
P. hondoensis Kikuchi & Nakai	3	20	Group 4
P. pashia Buch.-Ham. ex D. Don	3	9	Group 4
P. pseudopashia T. T. Yu	1	1	Group 4
P. pyrifolia (Burm. f.) Nakai	24	93	Group 4
P. ussuriensis Maxim.	15	68	Group 4
P. ussuriensis x P. pyrifolia	1	0	Group 4
P. xerophila T. T. Yu	0	1	Group 4
(P. ussuriensis x P. pyrifolia) x P. communis	2	0	Hybrids
P. communis x P. ussuriensis	1	0	Hybrids
P. × complexa Rubtzov	0	1	Hybrids
P. × phaeocarpa Rehder	0	2	Hybrids
P. × uyematsuana Makino	0	1	Hybrids
P. hybrid	19	202	Hybrids
P. sp.	0	27	Unknown
Total	284	1650
† Communis = Pyrus communis; Group 1 = P. communis wild relatives; Group 2 = Middle East/Central Asia arid-adapted species; Group 3 = East Asian "pea" pears; Group 4 = East Asia large-fruited cultivars and wild relatives; Hybrids = interspecific hybrids
